# Supplementary material for: Transpiration efficiency variations in the pearl millet reference collection PMiGAP
Source: PLoS One. 2024 Jul 26;19(7):e0299686. doi: 10.1371/journal.pone.0299686 (PMC11280243; doi:10.1371/journal.pone.0299686)
Supplement: S1 Table — The table indicates the year when it was tested, the type of genetic material (Test-cross hybrid, inbred, hybrid), the Generation Challenge Program (GCP) entry number, the test-cross pedigree and the breeding target zone when applicable. (XLSX) [file pone.0299686.s001.xlsx]

## Sheet: Feuil1
Supplementary Table 1: List of genotypes used in the three experiments (2012, 2013 and 2015)
YEAR	TYPE	ENTRY NUMBER	GCP ENTRY / ACCESSION NUMBER	TESTCROSS PEDIGREE	BREEDING TARGETED ZONE (Hybrids Exp 3)
2012	TEST-CROSS	1	H 77/833-2-P5(NT)	843-22A x GCP 226-B-1-1-1-1
2012	TEST-CROSS	2	IP 4020	843-22A x GCP 283-B-3-2-1-1
2012	TEST-CROSS	3	IP 13520	843-22A x GCP 285-B-3
2012	TEST-CROSS	4	Check	843-22A x ICMR 01004 (HHB 67 Improved)
2012	TEST-CROSS	5	Check	843-22A x ICMR 01004 (HHB 67 Improved)
2012	TEST-CROSS	6	Check	863B x ICMR 01004
2012	TEST-CROSS	7	ICML 22	843-22A x GCP 233-B-1-2-1
2012	TEST-CROSS	8	IP 9446	843-22A x GCP 325-B-1-3-2-2
2012	TEST-CROSS	9	Check	843-22A x ICMR 01029
2012	TEST-CROSS	10	Check	863B x ICMR 01004
2012	TEST-CROSS	11	863B-P2	843-22A x GCP 217-B-2-3-1
2012	TEST-CROSS	12	W 504-1-P1	843-22A x GCP 269-B-2-3-2-1
2012	TEST-CROSS	13	PRLT 2/89-33	843-22A x GCP 261-B-2-3-3-3
2012	TEST-CROSS	14	Check	Commercial check: ICMH 356
2012	TEST-CROSS	15	IP 17720	843-22A x GCP 291-B-3-3-1-2
2012	TEST-CROSS	16	GICKV 93191 (=ICMP 93191)	843-22A x GCP 223-B-1-2-2-2
2012	TEST-CROSS	17	IP 8344	843-22A x GCP 135-B-2-3-1-2
2012	TEST-CROSS	18	IP 11229	843-22A x GCP 303-B-2-1-1-1
2012	TEST-CROSS	19	IP 6769	843-22A x GCP 50-B-2-2-1-1
2012	TEST-CROSS	20	AIMP 92901	843-22A x GCP 218-B-1-2-2
2012	TEST-CROSS	21	IP 18132	843-22A x GCP 293-B-2-3-3-2
2012	TEST-CROSS	22	IP 4542	843-22A x GCP 85-B-1-3-2-1
2012	TEST-CROSS	23	IP 2058	843-22A x GCP 410-B-2-1-1-1
2012	TEST-CROSS	24	IP 3890	843-22A x GCP 84-B-1-2-1-1
2012	TEST-CROSS	25	Okashana 1 (ICMV 88908)	843-22A x GCP 258-B-1-3-1
2012	TEST-CROSS	26	IP 10486	843-22A x GCP 103-B-2-2-1-1
2012	TEST-CROSS	27	IP 4927	843-22A x GCP 324-B-3-3-2-1
2012	TEST-CROSS	28	IP 7633	843-22A x GCP 121-B-3-1-1-1
2012	TEST-CROSS	29	IP 12298	843-22A x GCP 312-B-1-3-3-1
2012	TEST-CROSS	30	IP 9532	843-22A x GCP 289-B-1-3-1-2
2012	TEST-CROSS	31	IP 3564	843-22A x GCP 327-B-2-3-1-1
2012	TEST-CROSS	32	IP 8972	843-22A x GCP 96-B-1-1-1-1
2012	TEST-CROSS	33	IP 8181	843-22A x GCP 300-B-1-3-1-1
2012	TEST-CROSS	34	IP 12925	843-22A x GCP 36-B-2-3-2-1
2012	TEST-CROSS	35	IP 16289	843-22A x GCP 165-B-2-1-1-1
2012	TEST-CROSS	36	IP 4965	843-22A x GCP 158-B-1-1-2-1
2012	TEST-CROSS	37	IP 13971	843-22A x GCP 25-B-1-2-1-1
2012	TEST-CROSS	38	IP 9406	843-22A x GCP 282-B-3-3-1-1
2012	TEST-CROSS	39	IP 5441	843-22A x GCP 28-B-2-1-2-2
2012	TEST-CROSS	40	ICMS 7703	843-22A x GCP 237-B-1-3-1-3
2012	TEST-CROSS	41	GB 8735	843-22A x GCP 222-B-3-3-2-3
2012	TEST-CROSS	42	IP 8767	843-22A x GCP 273-B-1-1-2-2
2012	TEST-CROSS	43	IP 6179	843-22A x GCP 159-B-3-1-3-1
2012	TEST-CROSS	44	IP 6682	843-22A x GCP 171-B-3-1-1-1
2012	TEST-CROSS	45	IP 21155	843-22A x GCP 334-B-1-3
2012	TEST-CROSS	46	IP 3616	843-22A x GCP 340-B-2-1-2-1
2012	TEST-CROSS	47	IP 10379	843-22A x GCP 310-B-2-2-3-1
2012	TEST-CROSS	48	Check	Commercial check: Pusa 23 = 841A x D 23
2012	TEST-CROSS	49	IP 11677	843-22A x GCP 87-B-1-2-1-1
2012	TEST-CROSS	50	IP 6146	843-22A x GCP 170-B-2-2-3-2
2012	TEST-CROSS	51	IP 10964	843-22A x GCP 117-B-2-2-2-1
2012	TEST-CROSS	52	ICMB 90111-P6	843-22A x GCP 231-B-1-1-1
2012	TEST-CROSS	53	IP 4979	843-22A x GCP 20-B-1-1-1-3
2012	TEST-CROSS	54	IP 8275	843-22A x GCP 301-B-2-2-1-1
2012	TEST-CROSS	55	Raj 171 (ICMV 85404=RBC-IC 9)	843-22A x GCP 263-B-2-1-1-2
2012	TEST-CROSS	56	IP 11353	843-22A x GCP 104-B-1-1-3-1
2012	TEST-CROSS	57	ICMV-IS 92222	843-22A x GCP 243-B-1-3-1-1
2012	TEST-CROSS	58	IP 12768	843-22A x GCP 150-B-1-2-2-1
2012	TEST-CROSS	59	IP 10140	843-22A x GCP 53-B-3-2-1-1
2012	TEST-CROSS	60	IP 3757	843-22A x GCP 342-B-2-3-2-1
2012	TEST-CROSS	61	IP 12840	843-22A x GCP 392-B-1-3-2-1
2012	TEST-CROSS	62	IP 16082	843-22A x GCP 374-B-3-1-3-2
2012	TEST-CROSS	63	ICMV 155 (=ICMV 84400)	843-22A x GCP 239-B-1-1-1
2012	TEST-CROSS	64	IP 15551	843-22A x GCP 290-B-2-1-3-2
2012	TEST-CROSS	65	IP 15917	843-22A x GCP 27-B-2-3-2-1
2012	TEST-CROSS	66	IP 19448	843-22A x GCP 401-B-1-2-2-1
2012	TEST-CROSS	67	IP 10705	843-22A x GCP 189-B-1-3-2-1
2012	TEST-CROSS	68	IP 3098	843-22A x GCP 62-B-1-1-3-2
2012	TEST-CROSS	69	IP 9407	843-22A x GCP 39-B-1-2-3-1
2012	TEST-CROSS	70	IP 13370	843-22A x GCP 6-B-1-2-3-3
2012	TEST-CROSS	71	IP 22419	843-22A x GCP 251-B-2-3-2
2012	TEST-CROSS	72	ICMV-IS 89305	843-22A x GCP 242-B-1-2-2-2
2012	TEST-CROSS	73	IP 8172	843-22A x GCP 408-B-2-3-2-1
2012	TEST-CROSS	74	IP 11763	843-22A x GCP 88-1-3-1
2012	TEST-CROSS	75	IP 20349	843-22A x GCP 333-B-1-2-3-1
2012	TEST-CROSS	76	IP 8949	843-22A x GCP 276-B-2-1-1-1
2012	TEST-CROSS	77	IP 13344	843-22A x GCP 411-B-3-3-2-1
2012	TEST-CROSS	78	IP 12395	843-22A x GCP 82-B-3-1-2-1
2012	TEST-CROSS	79	IP 13964	843-22A x GCP 182-B-1-2-1-1
2012	TEST-CROSS	80	IP 15533	843-22A x GCP 422-B-1-1-1-1
2012	TEST-CROSS	81	IP 10271	843-22A x GCP 314-B-1-2-3-1
2012	TEST-CROSS	82	IP 8955	843-22A x GCP 279-B-3-2-2-1
2012	TEST-CROSS	83	IP 13363	843-22A x GCP 394-B-1-1-2-1
2012	TEST-CROSS	84	IP 6310	843-22A x GCP 37-B-1-1-2-1
2012	TEST-CROSS	85	Check	841B x PPMI 301 (Pusa 322)
2012	TEST-CROSS	86	IP 11984	843-22A x GCP 311-B-2-1-3-1
2012	TEST-CROSS	87	IP 8761	843-22A x GCP 272-B-1-2-2-1
2012	TEST-CROSS	88	IP 12322	843-22A x GCP 315-B-2-2-2-1
2012	TEST-CROSS	89	IP 7953	843-22A x GCP 322-B-3-3-1-2
2012	TEST-CROSS	90	IP 15512	843-22A x GCP 361-B-1
2012	TEST-CROSS	91	IP 10811	843-22A x GCP 80-B-1-1-3-2
2012	TEST-CROSS	92	IP 10953	843-22A x GCP 190-B-3-2-2-1
2012	TEST-CROSS	93	IP 4962	843-22A x GCP 131-B-2-2-2-1
2012	TEST-CROSS	94	IP 6882	843-22A x GCP 110-B-3-1-1
2012	TEST-CROSS	95	IP 11577	843-22A x GCP 142-B-1-2-2-3
2012	TEST-CROSS	96	IP 7930	843-22A x GCP 275-B-1-1-1-1
2012	TEST-CROSS	97	IP 16638	843-22A x GCP 60-B-2-1-3-2
2012	TEST-CROSS	98	IP 12138	843-22A x GCP 180-1-3-1
2012	TEST-CROSS	99	IP 10488	843-22A x GCP 69-B-3-2-1-2
2012	TEST-CROSS	100	IP 7095	843-22A x GCP 176-B-1-1-1-1
2012	TEST-CROSS	101	IP 10820	843-22A x GCP 179-B-1-3-2-3
2012	TEST-CROSS	102	IP 21517	843-22A x GCP 391-B-1-2-2-1
2012	TEST-CROSS	103	IP 9391	843-22A x GCP 365-B-1-3-3-2
2012	TEST-CROSS	104	IP 9710	843-22A x GCP 101-B-1-1-3-1
2012	TEST-CROSS	105	IP 8187	843-22A x GCP 339-B-2-3-1-1
2012	TEST-CROSS	106	IP 10701	843-22A x GCP 360-B-1-2-3-2
2012	TEST-CROSS	107	IP 17099	843-22A x GCP 130-B-1-3-2-1
2012	TEST-CROSS	108	IP 18157	843-22A x GCP 123-B-1-2-2-1
2012	TEST-CROSS	109	IP 13149	843-22A x GCP 353-B-3-2-3-1
2012	TEST-CROSS	110	IP 6460	843-22A x GCP 29-B-1-3-3-1
2012	TEST-CROSS	111	IP 9351	843-22A x GCP 33-B-1-1-1-1
2012	TEST-CROSS	112	IP 16403	843-22A x GCP 395-B-1-2-2-2
2012	TEST-CROSS	113	IP 18389	843-22A x GCP 157-B-1-3-2-1
2012	TEST-CROSS	114	IP 10539	843-22A x GCP 70-B-1-3-3-1
2012	TEST-CROSS	115	ICMP 451-P6	843-22A x GCP 234-B-1-1-3
2012	TEST-CROSS	116	Tift 238D1-P158	843-22A x GCP 266-B-2-2-2
2012	TEST-CROSS	117	IP 9969	843-22A x GCP 79-B-2-1-1-1
2012	TEST-CROSS	118	IP 5207	843-22A x GCP 132-B-1-2-1-1
2012	TEST-CROSS	119	IP 13817	843-22A x GCP 382-B-2-1-2-1
2012	TEST-CROSS	120	IP 9840	843-22A x GCP 59-B-1-1-2-1
2012	TEST-CROSS	121	IP 9496	843-22A x GCP 178-B-1-3-1-1
2012	TEST-CROSS	122	IP 9301	843-22A x GCP 172-B-1-3-1-1
2012	TEST-CROSS	123	Tift 23D2B1-P5	843-22A x GCP 267-B-1-1-2-1
2012	TEST-CROSS	124	IP 9854	843-22A x GCP 298-B-2-2-2-1
2012	TEST-CROSS	125	IP 6891	843-22A x GCP 412-B-2-1-1
2012	TEST-CROSS	126	IP 3593	843-22A x GCP 380-B-2-1-2-1
2012	TEST-CROSS	127	3/4 HK-B78	843-22A x GCP 213-B-2-2-1-1
2012	TEST-CROSS	128	PT 732B-P2	843-22A x GCP 262-B-1-1-1-1
2012	TEST-CROSS	129	IP 10343	843-22A x GCP 309-B-2-3-3-3
2012	TEST-CROSS	130	IP 15250	843-22A x GCP 407-B-2-1-1-1
2012	TEST-CROSS	131	IP 13324	843-22A x GCP 369-B-1-1-1-3
2012	TEST-CROSS	132	IP 6037	843-22A x GCP 133-B-2-1-2-1
2012	TEST-CROSS	133	IP 15320	843-22A x GCP 386-B-3-2-1-1
2012	TEST-CROSS	134	IP 3732	843-22A x GCP 341-B-3-1-1-1
2012	TEST-CROSS	135	IP 7108	843-22A x GCP 100-B-2-3-2-1
2012	TEST-CROSS	136	IP 7910	843-22A x GCP 274-B-1-1-3-1
2012	TEST-CROSS	137	ICMV 221=ICMV 88904	843-22A x GCP 240-B-1-3-2-1
2012	TEST-CROSS	138	IP 11310	843-22A x GCP 54-3-2-1
2012	TEST-CROSS	139	IP 12845	843-22A x GCP 393-B-2-3-1-2
2012	TEST-CROSS	140	IP 8280	843-22A x GCP 302-B-3-1-3-2
2012	TEST-CROSS	141	IP 15553	843-22A x GCP 163-B-3-1-3-1
2012	TEST-CROSS	142	IP 18147	843-22A x GCP 294-B-2-1-2-1
2012	TEST-CROSS	143	IP 5713	843-22A x GCP 186-B-1-3-1-1
2012	TEST-CROSS	144	IP 10632	843-22A x GCP 373-B-2-2-2-2
2012	TEST-CROSS	145	IP 6745	843-22A x GCP 65-B-1-1-2-1
2012	TEST-CROSS	146	IP 3122	843-22A x GCP 167-B-2-2-3-1
2012	TEST-CROSS	147	IP 6101	843-22A x GCP 346-B-1-3-2-3
2012	TEST-CROSS	148	IP 3557	843-22A x GCP 115-B-2-1-1-1
2012	TEST-CROSS	149	IP 13384	843-22A x GCP 181-B-2-2-2-1
2012	TEST-CROSS	150	IP 12020	843-22A x GCP 191-1-1-2
2012	TEST-CROSS	151	IP 13154	843-22A x GCP 42-B-1-1-2-2
2012	TEST-CROSS	152	IP 22455	843-22A x GCP 371-B-2-2-2-3
2012	TEST-CROSS	153	IP 6060	843-22A x GCP 169-B-1-3-3-1
2012	TEST-CROSS	154	Tift 186	843-22A x GCP 265-B-2-1-1-2
2012	TEST-CROSS	155	IP 18090	843-22A x GCP 154-B-3-2-2-1
2012	TEST-CROSS	156	SOSAT-C88	843-22A x GCP 264-B-1-3-2-2
2012	TEST-CROSS	157	IP 7967	843-22A x GCP 402-B-1-1-3-1
2012	TEST-CROSS	158	IP 17150	843-22A x GCP 396-B-2-3-1-1
2012	TEST-CROSS	159	IP 14148	843-22A x GCP 113-B-1-2-1-1
2012	TEST-CROSS	160	IP 8863	843-22A x GCP 95-2-1-3
2012	TEST-CROSS	161	IP 13927	843-22A x GCP 383-B-2-3-1-1
2012	TEST-CROSS	162	IP 13180	843-22A x GCP 4-B-1-2-2-2
2012	TEST-CROSS	163	IP 11358	843-22A x GCP 81-B-2-2-3-2
2012	TEST-CROSS	164	ICMB 89111-P2	843-22A x GCP 228-B-1-1-3-1
2012	TEST-CROSS	165	IP 5695	843-22A x GCP 144-B-2-1-3-1
2012	TEST-CROSS	166	IP 3471	843-22A x GCP 377-B-2-3-2-2
2012	TEST-CROSS	167	IP 11275	843-22A x GCP 41-B-2-3-3-1
2012	TEST-CROSS	168	81B-P6	843-22A x GCP 215-B-1-1-1-3
2012	TEST-CROSS	169	IP 8647	843-22A x GCP 68-1-3-1
2012	TEST-CROSS	170	IP 3138	843-22A x GCP 18-B-1-3-1-2
2012	TEST-CROSS	171	IP 3175	843-22A x GCP 389-B-1-1-2-3
2012	TEST-CROSS	172	IP 6102	843-22A x GCP 347-B-1-1-3-1
2012	TEST-CROSS	173	IP 8129	843-22A x GCP 406-B-1-1-1-2
2012	TEST-CROSS	174	IP 16096	843-22A x GCP 14-B-2-2-3-1
2012	TEST-CROSS	175	WSIL-P8	843-22A x GCP 271-B-2-1-3-1
2012	TEST-CROSS	176	IP 11346	843-22A x GCP 304-1-2-1
2012	TEST-CROSS	177	IP 15872	843-22A x GCP 114-2-1-1
2012	TEST-CROSS	178	IP 5272	843-22A x GCP 76-B-2-1-2-1
2012	TEST-CROSS	179	IP 9651	843-22A x GCP 372-B-3-2-3-2
2012	TEST-CROSS	180	IP 6110	843-22A x GCP 350-B-3-2-1
2012	TEST-CROSS	181	IP 17493	843-22A x GCP 166-B-2-2-2-1
2012	TEST-CROSS	182	IP 12839	843-22A x GCP 151-B-1-2-1-1
2012	TEST-CROSS	183	IP 10471	843-22A x GCP 2-1-2-2
2012	TEST-CROSS	184	Check	Commercial check: 9444
2012	TEST-CROSS	185	IP 13290	843-22A x GCP 5-2-3-1
2012	TEST-CROSS	186	IP 5900	843-22A x GCP 168-2-3-1
2012	TEST-CROSS	187	IP 7470	843-22A x GCP 126-B-2-1-1-1
2012	TEST-CROSS	188	IP 10761	843-22A x GCP 3-B-1-1-2-2
2012	TEST-CROSS	189	IP 3389	843-22A x GCP 46-B-3-1-3-2
2012	TEST-CROSS	190	IP 22494	843-22A x GCP 286-B-1-2-2-1
2012	TEST-CROSS	191	IP 14497	843-22A x GCP 152-B-1-1-2
2012	TEST-CROSS	192	IP 9692	843-22A x GCP 127-B-2-1-3-1
2012	TEST-CROSS	193	IP 7922	843-22A x GCP 335-B-2-3-1
2012	TEST-CROSS	194	IP 22424	843-22A x GCP 254-B-3-3-3-1
2012	TEST-CROSS	195	IP 8426	843-22A x GCP 111-B-1-2-1-2
2012	TEST-CROSS	196	IP 16120	843-22A x GCP 375-B-2-3-2-1
2012	TEST-CROSS	197	IP 4952	843-22A x GCP 47-B-2-1-2-1
2012	TEST-CROSS	198	P 1449-2-P1	843-22A x GCP 259-B-1-2-3-2
2012	TEST-CROSS	199	IP 18412	843-22A x GCP 153-B-3-2-1
2012	TEST-CROSS	200	IP 18292	843-22A x GCP 246-B-2-1-1
2012	TEST-CROSS	201	IP 19386	843-22A x GCP 400-B-2-2-3-3
2012	TEST-CROSS	202	IP 8210	843-22A x GCP 278-B-1-3-3-2
2012	TEST-CROSS	203	IP 5131	843-22A x GCP 11-B-2-1-2-1
2012	TEST-CROSS	204	IP 9824	843-22A x GCP 297-B-2-1-2-1
2012	TEST-CROSS	205	IP 14439	843-22A x GCP 384-B-1-2-1-1
2012	TEST-CROSS	206	IP 8166	843-22A x GCP 338-B-1-1-2-1
2012	TEST-CROSS	207	IP 11584	843-22A x GCP 112-B-1-1-2-2
2012	TEST-CROSS	208	IP 8182	843-22A x GCP 367-B-2-2-3-1
2012	TEST-CROSS	209	WC-C75	843-22A x GCP 270-B-3-1-1-3
2012	TEST-CROSS	210	IP 6417	843-22A x GCP 108-1-2-3
2012	TEST-CROSS	211	IP 12967	843-22A x GCP 122-B-2-2-3-1
2012	TEST-CROSS	212	IP 7886	843-22A x GCP 160-B-1-1-3-1
2012	TEST-CROSS	213	IP 15536	843-22A x GCP 423-1-1-1
2012	TEST-CROSS	214	LGD 1-B-10	843-22A x GCP 257-B-1-1-3
2012	TEST-CROSS	215	IP 5253	843-22A x GCP 343-B-3-3-1
2012	TEST-CROSS	216	IP 10945	843-22A x GCP 97-B-3-3-1-1
2012	TEST-CROSS	217	IP 11929	843-22A x GCP 419-B-1-1-1-2
2012	TEST-CROSS	218	IP 17125	843-22A x GCP 89-B-2-1-1-1
2012	TEST-CROSS	219	IP 11378	843-22A x GCP 305-2-2-1
2012	TEST-CROSS	220	IP 7660	843-22A x GCP 188-B-1-2-1-1
2012	TEST-CROSS	221	IP 21169	843-22A x GCP 249-B-1-1-2-2
2012	TEST-CROSS	222	IP 5031	843-22A x GCP 48-B-1-1-1-1
2012	TEST-CROSS	223	IP 10759	843-22A x GCP 368-2-1-1
2012	TEST-CROSS	224	IP 10543	843-22A x GCP 71-B-3-3-2-1
2012	TEST-CROSS	225	IP 7941	843-22A x GCP 336-B-3-2-1-1
2012	TEST-CROSS	226	IP 14418	843-22A x GCP 9-B-1-1-2-1
2012	TEST-CROSS	227	IP 19334	843-22A x GCP 399-2-2-2
2012	TEST-CROSS	228	IP 10339	843-22A x GCP 40-3-2-2
2012	TEST-CROSS	229	IP 13459	843-22A x GCP 7-B-2-2-2-1
2012	TEST-CROSS	230	IP 14849	843-22A x GCP 98-3-1-1
2012	TEST-CROSS	231	Check	89111B x P 1449
2012	TEST-CROSS	232	IP 6415	843-22A x GCP 22-B-1-1-2-1
2012	TEST-CROSS	233	IP 11218	843-22A x GCP 175-B-3-2-1
2012	TEST-CROSS	234	IP 18168	843-22A x GCP 155-B-1-3-3-1
2012	TEST-CROSS	235	IP 3201	843-22A x GCP 390-B-1
2012	TEST-CROSS	236	IP 5560	843-22A x GCP 397-3-1-1
2012	TEST-CROSS	237	Tift 383	843-22A x GCP 268-B-1-1-3-2
2012	TEST-CROSS	238	IP 15857	843-22A x GCP 13-2-3-1
2012	TEST-CROSS	239	IP 8174	843-22A x GCP 409-B-1-1-2
2012	TEST-CROSS	240	IP 14624	843-22A x GCP 183-2-3-1
2012	TEST-CROSS	241	IP 4378	843-22A x GCP 323-B-3-1-2-3
2012	TEST-CROSS	242	IP 20679	843-22A x GCP 318-B-1-1-3-1
2012	TEST-CROSS	243	Check	89111B x P 1449
2012	TEST-CROSS	244	IP 8069	843-22A x GCP 146-B-2
2012	TEST-CROSS	245	IP 3110	843-22A x GCP 329-1-3-1
2012	TEST-CROSS	246	IP 7536	843-22A x GCP 32-B-1-2-1-1
2012	TEST-CROSS	247	IP 19405	843-22A x GCP 192-B-2-2-1-2
2012	TEST-CROSS	248	IP 6125	843-22A x GCP 134-1-3-1
2012	TEST-CROSS	249	IP 14311	843-22A x GCP 119-B-3-3-3-1
2012	TEST-CROSS	250	IP 13840	843-22A x GCP 73-B-1-1-1-1
2012	TEST-CROSS	251	IP 13608	843-22A x GCP 8-2-2-2
2012	TEST-CROSS	252	IP 5931	843-22A x GCP 296-B-3-1-2-1
2012	TEST-CROSS	253	IP 14398	843-22A x GCP 306-2-2
2012	TEST-CROSS	254	Check	81B x P 1449
2012	TEST-CROSS	255	IP 7364	843-22A x GCP 66-3-1-1
2012	TEST-CROSS	256	IP 6098	843-22A x GCP 344-B-2-2-2-2
2012	TEST-CROSS	257	IP 10446	843-22A x GCP 364-B-3-1-3
2012	TEST-CROSS	258	IP 3106	843-22A x GCP 107-B-1-2-2-3
2012	TEST-CROSS	259	IP 12116	843-22A x GCP 12-3-2-2
2012	TEST-CROSS	260	IP 15070	843-22A x GCP 385-B-1-1-2-1
2013	TEST-CROSS	1	IP 7633	843-22A x GCP 121-B-3-1-1-1
2013	TEST-CROSS	2	IP 4020	843-22A x GCP 283-B-3-2-1-1
2013	TEST-CROSS	3	IP 12840	843-22A x GCP 392-B-1-3-2-1
2013	TEST-CROSS	4	Okashana 1 (ICMV 88908)	843-22A x GCP 258-B-1-3-1
2013	TEST-CROSS	5	IP 6179	843-22A x GCP 159-B-3-1-3-1
2013	TEST-CROSS	6	IP 13520	843-22A x GCP 285-B-3
2013	TEST-CROSS	7	IP 11677	843-22A x GCP 87-B-1-2-1-1
2013	TEST-CROSS	8	GICKV 93191 (=ICMP 93191)	843-22A x GCP 223-B-1-2-2-2
2013	TEST-CROSS	9	IP 9406	843-22A x GCP 282-B-3-3-1-1
2013	TEST-CROSS	10	IP 15857	843-22A x GCP 13-2-3-1
2013	TEST-CROSS	11	IP 20349	843-22A x GCP 333-B-1-2-3-1
2013	TEST-CROSS	12	IP 8210	843-22A x GCP 278-B-1-3-3-2
2013	TEST-CROSS	13	IP 3110	843-22A x GCP 329-1-3-1
2013	TEST-CROSS	14	IP 14311	843-22A x GCP 119-B-3-3-3-1
2013	TEST-CROSS	15	IP 6101	843-22A x GCP 346-B-1-3-2-3
2013	TEST-CROSS	16	P 1449	89111B x P 1449
2013	TEST-CROSS	17	IP 8647	843-22A x GCP 68-1-3-1
2013	TEST-CROSS	18	IP 6125	843-22A x GCP 134-1-3-1
2013	TEST-CROSS	19	IP 11353	843-22A x GCP 104-B-1-1-3-1
2013	TEST-CROSS	20	IP 7953	843-22A x GCP 322-B-3-3-1-2
2013	TEST-CROSS	21	IP 13817	843-22A x GCP 382-B-2-1-2-1
2013	TEST-CROSS	22	IP 4378	843-22A x GCP 323-B-3-1-2-3
2013	TEST-CROSS	23	IP 20679	843-22A x GCP 318-B-1-1-3-1
2013	TEST-CROSS	24	IP 19405	843-22A x GCP 192-B-2-2-1-2
2013	TEST-CROSS	25	IP 3593	843-22A x GCP 380-B-2-1-2-1
2013	TEST-CROSS	26	IP 5031	843-22A x GCP 48-B-1-1-1-1
2013	TEST-CROSS	27	IP 7095	843-22A x GCP 176-B-1-1-1-1
2013	TEST-CROSS	28	IP 22424	843-22A x GCP 254-B-3-3-3-1
2013	TEST-CROSS	29	IP 14849	843-22A x GCP 98-3-1-1
2013	TEST-CROSS	30	IP 8174	843-22A x GCP 409-B-1-1-2
2013	TEST-CROSS	31	IP 5207	843-22A x GCP 132-B-1-2-1-1
2013	TEST-CROSS	32	IP 8182	843-22A x GCP 367-B-2-2-3-1
2013	TEST-CROSS	33	IP 2058	843-22A x GCP 410-B-2-1-1-1
2013	TEST-CROSS	34	IP 6460	843-22A x GCP 29-B-1-3-3-1
2013	TEST-CROSS	35	IP 14624	843-22A x GCP 183-2-3-1
2013	TEST-CROSS	36	IP 18090	843-22A x GCP 154-B-3-2-2-1
2013	TEST-CROSS	37	IP 10701	843-22A x GCP 360-B-1-2-3-2
2013	TEST-CROSS	38	IP 13149	843-22A x GCP 353-B-3-2-3-1
2013	TEST-CROSS	39	IP 13370	843-22A x GCP 6-B-1-2-3-3
2013	TEST-CROSS	40	SOSAT-C88	843-22A x GCP 264-B-1-3-2-2
2013	TEST-CROSS	41	IP 13290	843-22A x GCP 5-2-3-1
2013	TEST-CROSS	42	ICMV 155 (=ICMV 84400)	843-22A x GCP 239-B-1-1-1
2013	TEST-CROSS	43	IP 13964	843-22A x GCP 182-B-1-2-1-1
2013	TEST-CROSS	44	IP 11763	843-22A x GCP 88-1-3-1
2013	TEST-CROSS	45	IP 11358	843-22A x GCP 81-B-2-2-3-2
2013	TEST-CROSS	46	IP 8426	843-22A x GCP 111-B-1-2-1-2
2013	TEST-CROSS	47	IP 21517	843-22A x GCP 391-B-1-2-2-1
2013	TEST-CROSS	48	IP 6882	843-22A x GCP 110-B-3-1-1
2013	TEST-CROSS	49	ICMV 221=ICMV 88904	843-22A x GCP 240-B-1-3-2-1
2013	TEST-CROSS	50	IP 7108	843-22A x GCP 100-B-2-3-2-1
2013	TEST-CROSS	51	IP 9969	843-22A x GCP 79-B-2-1-1-1
2013	TEST-CROSS	52	IP 15320	843-22A x GCP 386-B-3-2-1-1
2013	TEST-CROSS	53	IP 6891	843-22A x GCP 412-B-2-1-1
2013	TEST-CROSS	54	IP 9651	843-22A x GCP 372-B-3-2-3-2
2013	TEST-CROSS	55	IP 3471	843-22A x GCP 377-B-2-3-2-2
2013	TEST-CROSS	56	IP 9391	843-22A x GCP 365-B-1-3-3-2
2013	TEST-CROSS	57	IP 10471	843-22A x GCP 2-1-2-2
2013	TEST-CROSS	58	IP 6110	843-22A x GCP 350-B-3-2-1
2013	TEST-CROSS	59	IP 12395	843-22A x GCP 82-B-3-1-2-1
2013	TEST-CROSS	60	IP 9351	843-22A x GCP 33-B-1-1-1-1
2013	TEST-CROSS	61	IP 5713	843-22A x GCP 186-B-1-3-1-1
2013	TEST-CROSS	62	IP 13363	843-22A x GCP 394-B-1-1-2-1
2013	TEST-CROSS	63	IP 12768	843-22A x GCP 150-B-1-2-2-1
2013	TEST-CROSS	64	IP 4542	843-22A x GCP 85-B-1-3-2-1
2013	TEST-CROSS	65	IP 4979	843-22A x GCP 20-B-1-1-1-3
2013	TEST-CROSS	66	IP 15872	843-22A x GCP 114-2-1-1
2013	TEST-CROSS	67	ICMR 01004	863B x ICMR 01004
2013	TEST-CROSS	68	ICMR 01029	843-22A x ICMR 01029
2013	TEST-CROSS	69	HHB 67 Improved	843-22A x ICMR 01004 (HHB 67 Improved)
2013	TEST-CROSS	70	IP 7660	843-22A x GCP 188-B-1-2-1-1
2015	INBRED	1	IP 12839
2015	INBRED	2	IP 8863
2015	INBRED	3	IP 3757
2015	INBRED	4	3/4 HK-B78
2015	INBRED	5	IP 8647
2015	INBRED	6	GICKV 93191 (=ICMV 93191)
2015	INBRED	7	IP 20349
2015	INBRED	8	IP 21169
2015	INBRED	9	IP 11229
2015	INBRED	10	IP 6417
2015	INBRED	11	IP 18132
2015	INBRED	12	IP 7910
2015	INBRED	13	ICMV-IS 92222
2015	INBRED	14	IP 3732
2015	INBRED	15	IP 8761
2015	INBRED	16	IP 15857
2015	INBRED	17	IP 5441
2015	INBRED	18	IP 10488
2015	INBRED	19	IP 18147
2015	INBRED	20	IP 9710
2015	INBRED	21	IP 14849
2015	INBRED	22	IP 10701
2015	INBRED	23	IP 13180
2015	INBRED	24	WSIL-P8
2015	INBRED	25	IP 10486
2015	INBRED	26	IP 11677
2015	INBRED	27	IP 11929
2015	INBRED	28	ICMV-IS 89305
2015	INBRED	29	IP 12116
2015	INBRED	30	IP 11275
2015	INBRED	31	IP 7108
2015	INBRED	32	IP 15250
2015	INBRED	33	IP 8210
2015	INBRED	34	IP 4952
2015	INBRED	35	IP 12395
2015	INBRED	36	IP 13817
2015	INBRED	37	81B-P6
2015	INBRED	38	IP 6415
2015	INBRED	39	IP 9407
2015	INBRED	40	IP 8174
2015	INBRED	41	IP 18292
2015	INBRED	42	IP 13927
2015	INBRED	43	IP 12840
2015	INBRED	44	IP 10343
2015	INBRED	45	IP 11218
2015	INBRED	46	IP 19334
2015	INBRED	47	IP 6769
2015	INBRED	48	IP 12322
2015	INBRED	49	ICMV 221=ICMV 88904
2015	INBRED	50	IP 5207
2015	INBRED	51	IP 3471
2015	INBRED	52	IP 9496
2015	INBRED	53	IP 6891
2015	INBRED	54	IP 10811
2015	INBRED	55	IP 20679
2015	INBRED	56	IP 4378
2015	INBRED	57	IP 18090
2015	INBRED	58	IP 19386
2015	INBRED	59	GB 8735
2015	INBRED	60	IP 10271
2015	INBRED	61	IP 18389
2015	INBRED	62	Raj 171 (ICMV 85404=RBC-IC 9)
2015	INBRED	63	ICML 22
2015	INBRED	64	IP 8069
2015	INBRED	65	IP 8280
2015	INBRED	66	IP 18157
2015	INBRED	67	IP 9391
2015	INBRED	68	AIMP 92901
2015	INBRED	69	IP 3122
2015	INBRED	70	IP 9969
2015	INBRED	71	ICMV 155
2015	INBRED	72	IP 3389
2015	INBRED	73	IP 7536
2015	INBRED	74	IP 13384
2015	INBRED	75	IP 11584
2015	INBRED	76	IP 12967
2015	INBRED	77	IP 14148
2015	INBRED	78	IP 3106
2015	INBRED	79	IP 8955
2015	INBRED	80	IP 7364
2015	INBRED	81	IP 17125
2015	INBRED	82	IP 8172
2015	INBRED	83	IP 16120
2015	INBRED	84	IP 6460
2015	INBRED	85	IP 5695
2015	INBRED	86	IP 10471
2015	INBRED	87	IP 8767
2015	INBRED	88	IP 10539
2015	INBRED	89	IP 12845
2015	INBRED	90	IP 10705
2015	INBRED	91	P 1449-2-P1
2015	INBRED	92	Tift 383
2015	INBRED	93	IP 7095
2015	INBRED	94	IP 15533
2015	INBRED	95	IP 14418
2015	INBRED	96	IP 3138
2015	INBRED	97	IP 9446
2015	INBRED	98	IP 10446
2015	INBRED	99	IP 15553
2015	INBRED	100	Tift 23D2B1-P5
2015	INBRED	101	Tift 186
2015	INBRED	102	IP 10543
2015	INBRED	103	IP 7953
2015	INBRED	104	IP 7886
2015	INBRED	105	SOSAT-C88
2015	INBRED	106	ICMP 451-P6
2015	INBRED	107	IP 6060
2015	INBRED	108	PT 732B-P2
2015	INBRED	109	IP 18412
2015	INBRED	110	IP 8949
2015	INBRED	111	IP 5031
2015	INBRED	112	IP 16403
2015	INBRED	113	IP 13344
2015	INBRED	114	IP 9692
2015	INBRED	115	IP 10632
2015	INBRED	116	W 504-1-P1
2015	INBRED	117	IP 12020
2015	INBRED	118	IP 17720
2015	INBRED	119	IP 6146
2015	INBRED	120	IP 14439
2015	INBRED	121	IP 11358
2015	INBRED	122	IP 6682
2015	INBRED	123	IP 16096
2015	INBRED	124	Tift 238D1-P158
2015	INBRED	125	IP 14398
2015	INBRED	126	IP 14311
2015	INBRED	127	IP 3098
2015	INBRED	128	IP 5131
2015	INBRED	129	IP 6745
2015	INBRED	130	IP 19405
2015	INBRED	131	IP 13324
2015	INBRED	132	IP 11577
2015	INBRED	133	IP 7660
2015	INBRED	134	IP 11353
2015	INBRED	135	IP 9824
2015	INBRED	136	IP 13149
2015	INBRED	137	IP 11378
2015	INBRED	138	IP 22424
2015	INBRED	139	IP 7930
2015	INBRED	140	ICMB 90111-P6
2015	INBRED	141	863B-P2
2015	INBRED	142	IP 6037
2015	INBRED	143	IP 3110
2015	INBRED	144	IP 7922
2015	INBRED	145	IP 3175
2015	INBRED	146	IP 3557
2015	INBRED	147	IP 11763
2015	INBRED	148	IP 11346
2015	INBRED	149	IP 22455
2015	INBRED	150	IP 15512
2015	INBRED	151	IP 6310
2015	INBRED	152	IP 3564
2015	INBRED	153	IP 9301
2015	INBRED	154	IP 4979
2015	INBRED	155	IP 7633
2015	INBRED	156	IP 21155
2015	INBRED	157	IP 2058
2015	INBRED	158	IP 5713
2015	INBRED	159	IP 8129
2015	INBRED	160	IP 5900
2015	INBRED	161	IP 13520
2015	INBRED	162	IP 15551
2015	INBRED	163	IP 3593
2015	INBRED	164	IP 13971
2015	INBRED	165	IP 6125
2015	INBRED	166	IP 8972
2015	INBRED	167	IP 9532
2015	INBRED	168	IP 15872
2015	INBRED	169	IP 3616
2015	INBRED	170	IP 9840
2015	INBRED	171	IP 10759
2015	INBRED	172	IP 21517
2015	INBRED	173	IP 22419
2015	INBRED	174	IP 16638
2015	INBRED	175	IP 15536
2015	INBRED	176	IP 9854
2015	INBRED	177	WC-C75
2015	INBRED	178	IP 9406
2015	INBRED	179	H 77/833-2-P5(NT)
2015	INBRED	180	IP 13840
2015	INBRED	181	IP 5931
2015	INBRED	182	IP 6110
2015	INBRED	183	IP 8166
2015	INBRED	184	IP 19448
2015	INBRED	185	IP 13964
2015	INBRED	186	IP 10761
2015	INBRED	187	IP 10339
2015	INBRED	188	IP 13459
2015	INBRED	189	IP 7941
2015	INBRED	190	IP 10140
2015	INBRED	191	IP 7470
2015	INBRED	192	IP 11310
2015	INBRED	193	IP 9351
2015	INBRED	194	ICMS 7703
2015	INBRED	195	IP 3890
2015	INBRED	196	IP 13608
2015	INBRED	197	IP 4927
2015	INBRED	198	IP 16082
2015	INBRED	199	IP 11984
2015	INBRED	200	IP 5253
2015	INBRED	201	ICMB 89111-P2
2015	INBRED	202	IP 8181
2015	INBRED	203	IP 18168
2015	INBRED	204	IP 12298
2015	INBRED	205	IP 16289
2015	INBRED	206	IP 6098
2015	INBRED	207	IP 12138
2015	INBRED	208	IP 7967
2015	INBRED	209	IP 10964
2015	INBRED	210	IP 8426
2015	INBRED	211	IP 15320
2015	INBRED	212	IP 12768
2015	INBRED	213	IP 12925
2015	INBRED	214	IP 17150
2015	INBRED	215	IP 5272
2015	INBRED	216	IP 4965
2015	INBRED	217	IP 5560
2015	INBRED	218	IP 6882
2015	INBRED	219	LGD 1-B-10
2015	INBRED	220	PRLT 2/89-33
2015	INBRED	221	IP 8275
2015	INBRED	222	IP 10379
2015	INBRED	223	Okashana 1 (ICMV 88908)
2015	INBRED	224	IP 15070
2015	INBRED	225	IP 17099
2015	INBRED	226	IP 22494
2015	INBRED	227	IP 13363
2015	INBRED	228	IP 15917
2015	INBRED	229	IP 14624
2015	INBRED	230	IP 9651
2015	INBRED	231	IP 10820
2015	INBRED	232	IP 4020
2015	INBRED	233	IP 8344
2015	INBRED	234	IP 8182
2015	HYBRID	1	MRC S1-9-1-1-B-B-B-B-B-B (ISK sel)-1		A1
2015	HYBRID	2	H77/833-2-202		A1
2015	HYBRID	3	MRC S1-97-3-4-B-B-1-B-1-B		A1
2015	HYBRID	4	RIB 3135/18		A1
2015	HYBRID	5	(EERC-HS-23)-3-1-4		A1
2015	HYBRID	6	(MRC HS-86-1-1-5-B-B-B-B-B x MRC S1-9-2-2-B-B-2-B-B)-10		A1
2015	HYBRID	7	(EERC-HS-29)-B-13-4-5-2		A1
2015	HYBRID	8	RCB-2 S1-19-2-5-3-2-3-1-1-B-1-1-B		A1
2015	HYBRID	9	(EERC-HS-29)-B-13-4-3-2		A1
2015	HYBRID	10	MRC S1-9-1-1-B-B-B-B-B-B		A1
2015	HYBRID	11	(EERC-HS-6)-B-12-1-1-3-B		A1
2015	HYBRID	12	RIB 3135		A1
2015	HYBRID	13	MRC HS-170-3-5-2-B-B-2-B-B-B-1		A1
2015	HYBRID	14	MRC HS-91-2-3-3-B-B-B-8-B-B-B-B-1-B		A1
2015	HYBRID	15	JBV 3 S1-131-3-2-1-B-2		A
2015	HYBRID	16	{[((MC 94 S1-34-1-B x HHVBC)-16-2-1) × (IP 19626-4-2-3)]-B-28-2-2-3-1-2xAIMP 92901 S1-296-2-1-1-2-2}-B-6		A
2015	HYBRID	17	AIMP 92901 S1-15-1-2-3-B-2-B-25-1-1		A
2015	HYBRID	18	(EERC-HS-6)-B-12-1-1-2-B		A
2015	HYBRID	19	{((MC 94 S1-34-1-B x HHVBC)-16-2-1) × (IP 19626-4-2-3)]-B-28-3-4-3-1}×{RCB2 S1-19-2-5-1-1-2-3-3-B}-B-5-P1-3		A
2015	HYBRID	20	JBV 3 S1 -237-1-3-3-1-B		A
2015	HYBRID	21	AIMP 92901 S1-296-2-1-1-3-B-1-6-B-B		A
2015	HYBRID	22	SDMV 90031-S1-3-3-2-1-3-2-2-3-2		A
2015	HYBRID	23	ICTP 8203 S1-341-B-B-7-1		A
2015	HYBRID	24	{((MC 94 S1-34-1-B x HHVBC)-16-2-1) × (IP 19626-4-2-3)]-B-28-3-4-3-1}×{RCB2 S1-19-2-5-1-1-2-3-3-B}-B-5-P1-5		A
2015	HYBRID	25	(MC 94 C2-S1-3-2-2-2-1-3-B-B x SDMV 90031 S1-3-3-2-2-2-2-2)-B-1-3-4		A
2015	HYBRID	26	[(IPC 1617×SDMV 90031-S1-84-1-1-1-1)×AIMP 92901 S1-296-2-1-1-3-B-1]-4-4-2-3-3		A
2015	HYBRID	27	MRC HS-130-2-2-1-B-B-3-B-B-B-1-3-1		A
2015	HYBRID	28	ICMR 312 S1-59-1-3		B
2015	HYBRID	29	(MC 94 C2-S1-3-1-3-3-1-2-1 x SDMV 90031 S1-3-3-2-2-2-2-2)-B-12-4-2		B
2015	HYBRID	30	AIMP 92901		B
2015	HYBRID	31	{[((MC 94 S1-34-1-B x HHVBC)-16-2-1) × (IP 19626-4-2-3)]-B-28-2-2-3-1-2xICMR 312 S1-3-2-1-2-2}-B-17		B
2015	HYBRID	32	ICMR 312 S1-59-2-4		B
2015	HYBRID	33	ICMV 96490-S1-15-1-2-2-1-2		B
2015	HYBRID	34	ICMR 312 S1-8-1-1-1-1-B-B-B-1-B		B
2015	HYBRID	35	(MC 94 C2-S1-3-2-2-2-1-3-B-B x AIMP 92901 S1-488-2-1-1-4-B-B)-B-2-2-2		B
2015	HYBRID	36	AIMP 92901 S1-480-1-1-2-3-1		B
2015	HYBRID	37	{((MC 94 S1-34-1-B × HHVBC)-16-2-1) × (IP 19626-4-2-3)]-B-28-3-1-2-2}×{MRC HS 225-3-5-2-B-B-B-B}-B-4-2-1		B
2015	HYBRID	38	(MC 94 C2-S1-3-2-2-2-1-3-B-B x ICMR 312 S1-3-2-3-2-1-1-B-B)-B-34-4-1		B
2015	HYBRID	39	ICMV 96490-S1-15-1-2-1-1		B
2016	HYBRID	40	SDMV 90031-S1-3-3-2-1-3-2-2-3-2-1		B
2015	HYBRID	41	PRLT 2/89-33		NA
2015	HYBRID	42	HHB67		NA
2015	HYBRID	43	IP 8949		NA
