# Supplementary material for: Transpiration efficiency variations in the pearl millet reference collection PMiGAP
Source: PLoS One. 2024 Jul 26;19(7):e0299686. doi: 10.1371/journal.pone.0299686 (PMC11280243; doi:10.1371/journal.pone.0299686)
Supplement: S2 Table — Besides genotype name, experiment, germplasm types the table reports transpiration, total dry weight, TE, harvest index (HI) and grain yield. (XLSX) [file pone.0299686.s002.xlsx]

## Sheet: data_sheet
Average of transpiration, total dry weight, TE , harvest index and grain yield data after outlier sorting. Data are sorted by year and irrigation and by increasing TE. Data are means of five replications or two replications (Exp 2, WW).
Exp	Year	Irrigation	Genotypes	Material type	Breeding target Zone	Transpiration (kg)	Total Dry Weight (g)	TE (g biomass. kg water-1)	Harvest index	Grain Yield (g. plant-1)
1	2012	WW	IP 15512	Testcross		12.825	21.6525	1.30414	0.366246	5.2975
1	2012	WW	IP 15857	Testcross		25.816	61.9325	2.10307	0.076725	4.9925
1	2012	WW	IP 20349	Testcross		22.276	47.684	2.17271	0.0974975	4.552
1	2012	WW	IP 8210	Testcross		26.82	59.136	2.18262	0.192159	11.37
1	2012	WW	IP 3110	Testcross		31.32	68.55	2.18335	0.0588693	3.998
1	2012	WW	IP 14311	Testcross		30.056	65.866	2.19252	0.0778093	4.912
1	2012	WW	IP 14398	Testcross		30.12	66.904	2.21297	0.112852	7.116
1	2012	WW	IP 6101	Testcross		24.876	55.638	2.2141	0.140684	7.508
1	2012	WW	Check	Testcross		28.888	64.384	2.21676	0.116984	7.126
1	2012	WW	Check	Testcross		27.116	59.816	2.22359	0.0964797	6.072
1	2012	WW	IP 8647	Testcross		30.224	66.868	2.22754	0.148152	9.518
1	2012	WW	IP 6125	Testcross		30.92	68.89	2.23568	0.0749819	5.302
1	2012	WW	IP 11218	Testcross		31.22	70.666	2.24481	0.186612	13.092
1	2012	WW	IP 7953	Testcross		25.612	57.754	2.25096	0.159769	8.096
1	2012	WW	IP 13817	Testcross		23.98	53.944	2.25353	0.13545	7.164
1	2012	WW	IP 4378	Testcross		30.028	67.758	2.2613	0.0947192	6.342
1	2012	WW	IP 7633	Testcross		26.566	58.972	2.26969	0.137319	8.828
1	2012	WW	IP 20679	Testcross		29.504	66.934	2.26982	0.0803461	5.552
1	2012	WW	IP 19405	Testcross		31.148	71.158	2.27005	0.168679	11.296
1	2012	WW	IP 3593	Testcross		25.176	56.632	2.27013	0.146163	6.888
1	2012	WW	IP 5031	Testcross		26.104	59.198	2.27185	0.0905249	5.562
1	2012	WW	IP 7095	Testcross		24.816	56.566	2.27587	0.0514595	2.866
1	2012	WW	IP 14148	Testcross		23.144	54.892	2.27971	0.15636	8.448
1	2012	WW	IP 22424	Testcross		23.16	52.968	2.28082	0.19848	10.378
1	2012	WW	IP 8172	Testcross		23.935	54.755	2.29067	0.157376	8.535
1	2012	WW	IP 6060	Testcross		26.16	61.6025	2.30748	0.0435002	2.6975
1	2012	WW	Check	Testcross		29.488	67.968	2.31482	0.0874932	6.258
1	2012	WW	IP 14849	Testcross		30.012	70.002	2.32242	0.118545	8.826
1	2012	WW	IP 8174	Testcross		30.544	71.208	2.33102	0.0805831	5.896
1	2012	WW	IP 5207	Testcross		24.552	56.174	2.33519	0.126105	7.114
1	2012	WW	IP 8182	Testcross		28.428	66.6	2.33602	0.161808	10.656
1	2012	WW	IP 3106	Testcross		26.78	61.96	2.35011	0.104624	6.59
1	2012	WW	IP 6460	Testcross		20.104	47.288	2.35551	0.168675	7.748
1	2012	WW	IP 19448	Testcross		24.112	56.564	2.35552	0.110918	6.292
1	2012	WW	IP 14624	Testcross		29.712	69.626	2.35872	0.168751	11.636
1	2012	WW	IP 10339	Testcross		24.36	59.2	2.3598	0.189847	10.415
1	2012	WW	IP 3557	Testcross		25.028	59.222	2.36098	0.106981	6.694
1	2012	WW	IP 12845	Testcross		26.404	62.442	2.37128	0.121931	7.566
1	2012	WW	IP 6417	Testcross		30.296	71.7	2.37198	0.154461	11.33
1	2012	WW	IP 7886	Testcross		27.276	66.38	2.37415	0.151527	11.66
1	2012	WW	IP 14497	Testcross		24.98	59.962	2.37853	0.192489	12.316
1	2012	WW	IP 15533	Testcross		22.08	58.9182	2.37911	0.111309	6.1875
1	2012	WW	IP 6415	Testcross		29.076	70.306	2.37956	0.0842995	7.088
1	2012	WW	IP 21169	Testcross		30.928	72.9	2.38078	0.114015	8.436
1	2012	WW	IP 11929	Testcross		26.56	62.84	2.38176	0.115934	7.48
1	2012	WW	IP 18292	Testcross		27.112	65.122	2.38248	0.12959	9.43
1	2012	WW	IP 7930	Testcross		30.432	72.56	2.38662	0.0853188	6.208
1	2012	WW	IP 12020	Testcross		29.992	71.982	2.38707	0.114072	8.368
1	2012	WW	Check	Testcross		23.88	56.71	2.38712	0.123131	7.18
1	2012	WW	IP 13840	Testcross		29.752	70.552	2.38852	0.13422	9.344
1	2012	WW	IP 13324	Testcross		24.848	59.5	2.38997	0.0870621	5.398
1	2012	WW	IP 9854	Testcross		22.736	54.44	2.39147	0.105808	5.958
1	2012	WW	IP 4020	Testcross		18.286	39.948	2.39148	0.287217	11.3
1	2012	WW	IP 3098	Testcross		26.032	62.804	2.39341	0.127253	7.95
1	2012	WW	IP 5695	Testcross		24.78	59.452	2.39785	0.180249	10.902
1	2012	WW	IP 7364	Testcross		30.816	73.788	2.39797	0.112022	8.442
1	2012	WW	IP 9496	Testcross		26.324	63.656	2.40398	0.179887	11.248
1	2012	WW	Tift 238D1-P158	Testcross		23.652	57.096	2.40472	0.100253	5.856
1	2012	WW	IP 9710	Testcross		25.232	60.664	2.40483	0.142853	8.366
1	2012	WW	P 1449-2-P1	Testcross		28.452	67.944	2.4052	0.222432	15.134
1	2012	WW	IP 18168	Testcross		29.724	71.258	2.40588	0.110105	8.068
1	2012	WW	IP 10759	Testcross		32.564	78.764	2.40685	0.117414	9.3448
1	2012	WW	IP 8344	Testcross		17.848	41.3	2.40908	0.166081	7.398
1	2012	WW	IP 10945	Testcross		28.652	69.26	2.40911	0.259559	18.1
1	2012	WW	IP 19386	Testcross		27.788	67.526	2.40925	0.205018	14.284
1	2012	WW	IP 10705	Testcross		20.568	50.312	2.41306	0.172194	8.96
1	2012	WW	IP 10488	Testcross		28.116	67.404	2.42031	0.124053	8.032
1	2012	WW	IP 9692	Testcross		26.16	63.866	2.42156	0.168992	10.722
1	2012	WW	IP 12967	Testcross		30.768	74.07	2.42578	0.137389	10.592
1	2012	WW	IP 5900	Testcross		27.176	65.892	2.42607	0.135101	8.924
1	2012	WW	ICMB 89111-P2	Testcross		22.588	55.334	2.42972	0.200293	10.654
1	2012	WW	IP 6037	Testcross		25.572	62.598	2.44197	0.0805427	4.988
1	2012	WW	81B-P6	Testcross		25.7	62.676	2.44296	0.173605	10.804
1	2012	WW	IP 3175	Testcross		25.544	63.462	2.44475	0.125619	8.816
1	2012	WW	IP 12322	Testcross		22.295	54.18	2.44583	0.154235	8.41275
1	2012	WW	IP 10811	Testcross		23.028	56.218	2.44827	0.13571	7.432
1	2012	WW	IP 5931	Testcross		31.224	76.188	2.45018	0.125338	9.382
1	2012	WW	IP 3122	Testcross		27.148	66.402	2.45603	0.105112	6.642
1	2012	WW	IP 5560	Testcross		31.812	78.124	2.45716	0.161516	12.728
1	2012	WW	IP 7941	Testcross		27.8	68.214	2.45833	0.159492	11.536
1	2012	WW	IP 8761	Testcross		23.792	58.044	2.45848	0.143011	8.624
1	2012	WW	PT 732B-P2	Testcross		20.484	50.036	2.46101	0.113258	5.234
1	2012	WW	IP 10271	Testcross		23.796	58.328	2.46168	0.0673586	4
1	2012	WW	IP 16120	Testcross		27.956	69.076	2.46419	0.161774	12.146
1	2012	WW	ICMP 451-P6	Testcross		26.152	63.814	2.46628	0.112595	7.088
1	2012	WW	IP 6102	Testcross		26.204	64.062	2.46729	0.164314	10.5538
1	2012	WW	IP 18412	Testcross		28.58	70.794	2.4675	0.169799	13.218
1	2012	WW	IP 8166	Testcross		31.588	77.388	2.46781	0.11572	9.002
1	2012	WW	IP 7910	Testcross		25.628	64.728	2.47354	0.120369	8.494
1	2012	WW	WC-C75	Testcross		27.56	67.24	2.47479	0.121769	8.324
1	2012	WW	3/4 HK-B78	Testcross		23.732	58.89	2.47683	0.173966	10.672
1	2012	WW	IP 22494	Testcross		25.116	62.268	2.47993	0.170414	10.148
1	2012	WW	Tift 23D2B1-P5	Testcross		19.668	47.964	2.48128	0.147713	6.928
1	2012	WW	IP 16096	Testcross		27.804	69.582	2.48193	0.122352	7.986
1	2012	WW	IP 18157	Testcross		25.076	62.4	2.48234	0.0849945	5.83
1	2012	WW	IP 8187	Testcross		26.528	65.804	2.4862	0.151968	10.044
1	2012	WW	IP 4965	Testcross		23.858	57.704	2.48785	0.247442	14.076
1	2012	WW	IP 5253	Testcross		28.152	69.998	2.48813	0.213672	15.11
1	2012	WW	IP 12840	Testcross		19.488	47.636	2.48814	0.109425	4.664
1	2012	WW	IP 13459	Testcross		28.72	71.522	2.49241	0.0567993	3.856
1	2012	WW	IP 8129	Testcross		24.768	64.6	2.49318	0.164519	9.49
1	2012	WW	IP 10953	Testcross		24.832	62.43	2.4939	0.100925	6.564
1	2012	WW	IP 9407	Testcross		25.064	62.422	2.49595	0.206307	12.776
1	2012	WW	IP 14439	Testcross		27.86	69.642	2.49641	0.130405	9.48
1	2012	WW	IP 13344	Testcross		24.432	60.8606	2.49741	0.162689	9.56
1	2012	WW	IP 12839	Testcross		31.168	80.925	2.49781	0.102738	9.02
1	2012	WW	IP 8863	Testcross		30.184	75.8	2.50328	0.0772559	5.76
1	2012	WW	IP 3201	Testcross		30.404	76.072	2.50607	0.135552	10.496
1	2012	WW	IP 22419	Testcross		25.704	64.788	2.51014	0.0958224	6.31
1	2012	WW	IP 11346	Testcross		27.008	67.526	2.51044	0.133151	8.662
1	2012	WW	IP 10446	Testcross		30.812	77.794	2.52574	0.220568	17.344
1	2012	WW	IP 4962	Testcross		26.004	66.13	2.5348	0.129947	8.818
1	2012	WW	Tift 383	Testcross		28.196	71.52	2.53544	0.1164	8.684
1	2012	WW	ICMV-IS 89305	Testcross		26.112	65.88	2.53763	0.114165	7.544
1	2012	WW	IP 11984	Testcross		23.432	59.158	2.5385	0.111767	7.042
1	2012	WW	IP 17125	Testcross		28.196	71.618	2.53963	0.175172	12.302
1	2012	WW	IP 7470	Testcross		30.016	76.13	2.53974	0.128114	9.766
1	2012	WW	IP 11378	Testcross		30.016	76.108	2.54154	0.229335	17.684
1	2012	WW	IP 10543	Testcross		28.836	73.162	2.54373	0.126833	9.694
1	2012	WW	IP 6098	Testcross		24.768	63.242	2.55079	0.215026	13.746
1	2012	WW	IP 8069	Testcross		29.288	74.878	2.55439	0.128806	10.074
1	2012	WW	IP 9301	Testcross		26.756	68.122	2.55778	0.0972466	6.546
1	2012	WW	IP 6310	Testcross		26.916	68.688	2.5579	0.0991316	6.748
1	2012	WW	IP 7922	Testcross		27.468	69.768	2.55832	0.122595	8.12
1	2012	WW	IP 15553	Testcross		24.488	63.092	2.56197	0.196661	11.898
1	2012	WW	Tift 186	Testcross		27.332	70.102	2.56737	0.145712	10.636
1	2012	WW	WSIL-P8	Testcross		28	72.038	2.56873	0.150305	10.176
1	2012	WW	IP 8949	Testcross		22.62	56.544	2.56906	0.139632	7.334
1	2012	WW	IP 5131	Testcross		30.412	77.966	2.57247	0.146533	11.512
1	2012	WW	IP 6745	Testcross		30.136	77.76	2.5728	0.119758	9.244
1	2012	WW	IP 10632	Testcross		26.468	68.84	2.57412	0.0960262	6.658
1	2012	WW	IP 15536	Testcross		29.784	76.37	2.5742	0.181337	14.366
1	2012	WW	IP 5272	Testcross		29.072	75.136	2.57465	0.0819045	6.336
1	2012	WW	IP 11584	Testcross		28.664	74.124	2.57521	0.219359	15.702
1	2012	WW	IP 13180	Testcross		26.96	69.694	2.57963	0.120659	9.466
1	2012	WW	IP 11577	Testcross		24.34	62.964	2.58022	0.239639	14.482
1	2012	WW	Okashana 1 (ICMV 88908)	Testcross		22.178	56.946	2.58025	0.274869	15.34
1	2012	WW	IP 9840	Testcross		24.132	61.92	2.58057	0.171414	10.758
1	2012	WW	IP 7536	Testcross		26.86	68.844	2.58096	0.165401	11.2
1	2012	WW	IP 14418	Testcross		29.124	74.696	2.58121	0.175366	12.866
1	2012	WW	IP 13608	Testcross		30.596	78.436	2.58184	0.0760136	6.124
1	2012	WW	IP 3389	Testcross		28.968	74.6	2.58309	0.14207	10.257
1	2012	WW	IP 10343	Testcross		23.28	60.356	2.58606	0.123414	7.158
1	2012	WW	IP 10761	Testcross		28.78	75.29	2.58853	0.0746074	5.724
1	2012	WW	IP 12138	Testcross		25.08	64.3275	2.58987	0.100999	6.5175
1	2012	WW	IP 8955	Testcross		25.512	65.516	2.5981	0.12596	7.996
1	2012	WW	IP 22455	Testcross		27.496	71.302	2.59858	0.190911	13.126
1	2012	WW	IP 16638	Testcross		24.676	64.312	2.59956	0.133312	8.49
1	2012	WW	IP 12116	Testcross		29.876	77.802	2.60142	0.18824	14.622
1	2012	WW	IP 18147	Testcross		27.53	71.65	2.60506	0.178826	11.8275
1	2012	WW	IP 13384	Testcross		31.356	81.554	2.60855	0.0956537	7.99
1	2012	WW	IP 7967	Testcross		25.212	66.594	2.60859	0.174814	11.534
1	2012	WW	IP 17150	Testcross		29.204	76.634	2.60918	0.130576	9.974
1	2012	WW	IP 18389	Testcross		24.39	62.9225	2.61357	0.156594	9.6275
1	2012	WW	IP 15250	Testcross		25.544	64.912	2.61587	0.171937	11.348
1	2012	WW	IP 10820	Testcross		21.13	55.48	2.61776	0.159691	9.435
1	2012	WW	IP 9824	Testcross		30.972	81.026	2.61776	0.178097	14.72
1	2012	WW	IP 3138	Testcross		27.644	72.274	2.62282	0.154758	11.138
1	2012	WW	IP 13927	Testcross		24.064	62.898	2.63341	0.116476	7.162
1	2012	WW	IP 4952	Testcross		30.36	79.772	2.63467	0.190245	14.678
1	2012	WW	IP 16403	Testcross		24.495	64.6425	2.63815	0.177695	11.31
1	2012	WW	IP 17493	Testcross		26.128	68.832	2.64622	0.14084	9.576
1	2012	WW	IP 6179	Testcross		18.738	49.554	2.64947	0.197096	10.072
1	2012	WW	IP 13520	Testcross		17.992	46.698	2.64947	0.148613	6.858
1	2012	WW	IP 3732	Testcross		26.432	70.53	2.65295	0.182278	12.284
1	2012	WW	IP 11310	Testcross		29.6	78.546	2.65412	0.147119	11.312
1	2012	WW	IP 13154	Testcross		26.896	71.302	2.65772	0.204736	14.616
1	2012	WW	IP 11275	Testcross		25.072	66.256	2.66087	0.235216	15.606
1	2012	WW	IP 8280	Testcross		25.484	69.532	2.66391	0.129742	9.448
1	2012	WW	IP 10539	Testcross		27.216	72.862	2.66711	0.152902	11.076
1	2012	WW	IP 18090	Testcross		29.148	77.744	2.66942	0.14886	11.69
1	2012	WW	IP 10701	Testcross		24.7	66.234	2.67883	0.120973	8.162
1	2012	WW	IP 19334	Testcross		31.868	84.5	2.68151	0.185572	15.8158
1	2012	WW	IP 11677	Testcross		20.884	55.082	2.68173	0.196598	8.674
1	2012	WW	IP 13149	Testcross		26.284	70.394	2.68345	0.131526	9.158
1	2012	WW	IP 17099	Testcross		23.968	64.224	2.68362	0.184395	11.68
1	2012	WW	GICKV 93191 (=ICMP 93191)	Testcross		22.082	58.688	2.68442	0.232354	13.8
1	2012	WW	IP 13370	Testcross		22.912	61.29	2.68839	0.122514	7.452
1	2012	WW	Check	Testcross		23.49	61.952	2.69584	0.245241	16.104
1	2012	WW	SOSAT-C88	Testcross		29.455	78.96	2.69761	0.160774	12.6175
1	2012	WW	IP 13290	Testcross		28.548	76.88	2.69921	0.182568	13.766
1	2012	WW	IP 15070	Testcross		27.24	73.016	2.70299	0.174001	13.144
1	2012	WW	IP 13964	Testcross		27.164	73.422	2.71469	0.121508	8.988
1	2012	WW	IP 12925	Testcross		18.918	47.45	2.71786	0.229805	10.882
1	2012	WW	PRLT 2/89-33	Testcross		19.842	52.272	2.72089	0.220182	11.884
1	2012	WW	IP 11763	Testcross		22.068	60.246	2.72266	0.146559	8.776
1	2012	WW	LGD 1-B-10	Testcross		27.56	75.134	2.72557	0.151384	11.498
1	2012	WW	IP 11358	Testcross		26.784	73.444	2.72797	0.163167	11.708
1	2012	WW	IP 8426	Testcross		26.788	73.262	2.72856	0.12982	9.738
1	2012	WW	IP 21517	Testcross		26.832	72.538	2.72874	0.13387	9.048
1	2012	WW	IP 6882	Testcross		24.392	66.452	2.72898	0.120121	7.59
1	2012	WW	ICMV 221=ICMV 88904	Testcross		27.276	74.322	2.72976	0.165304	11.918
1	2012	WW	Raj 171 (ICMV 85404=RBC-IC 9)	Testcross		18.544	49.688	2.75133	0.183562	9.308
1	2012	WW	IP 7108	Testcross		22.808	62.698	2.75172	0.274207	17.324
1	2012	WW	IP 9969	Testcross		26.472	72.578	2.75212	0.138267	9.82
1	2012	WW	IP 15320	Testcross		26.7	73.078	2.75275	0.207461	15.148
1	2012	WW	IP 6891	Testcross		22.6	62.196	2.76163	0.169258	10.464
1	2012	WW	IP 7660	Testcross		29.808	80.7	2.76636	0.118408	9.554
1	2012	WW	IP 9651	Testcross		27.828	77.104	2.76845	0.136067	9.478
1	2012	WW	IP 3471	Testcross		28.4	78.756	2.77374	0.122976	9.592
1	2012	WW	IP 9406	Testcross		21.02	57.656	2.77431	0.15107	9.068
1	2012	WW	IP 9391	Testcross		24.364	68.736	2.78546	0.200882	12.308
1	2012	WW	AIMP 92901	Testcross		18.704	50.844	2.79162	0.215443	11.072
1	2012	WW	ICMS 7703	Testcross		19.652	54.196	2.79302	0.323254	17.752
1	2012	WW	Check	Testcross		23.052	67.095	2.79892	0.19081	12.6825
1	2012	WW	IP 15872	Testcross		27.544	77.81	2.80557	0.177606	12.536
1	2012	WW	IP 9446	Testcross		16.81	45.485	2.80793	0.29471	12.965
1	2012	WW	IP 6110	Testcross		26.248	74.62	2.80875	0.135713	10.888
1	2012	WW	IP 12395	Testcross		25.744	72.324	2.81104	0.173643	12.958
1	2012	WW	IP 6682	Testcross		19.614	54.16	2.82145	0.101796	4.37
1	2012	WW	IP 17720	Testcross		20.684	56.764	2.83269	0.220533	12.514
1	2012	WW	W 504-1-P1	Testcross		19.094	51.758	2.84735	0.292111	14.768
1	2012	WW	IP 8275	Testcross		17.444	49.1	2.84903	0.231169	11.584
1	2012	WW	IP 9351	Testcross		26.576	75.44	2.84975	0.108703	8.134
1	2012	WW	IP 16289	Testcross		20.482	56.796	2.85346	0.134423	7.632
1	2012	WW	IP 10471	Testcross		25.228	71.948	2.85559	0.165117	11.804
1	2012	WW	IP 10486	Testcross		22.526	63.04	2.8723	0.212273	13.4
1	2012	WW	IP 8972	Testcross		18.398	51.766	2.87702	0.23364	12.32
1	2012	WW	IP 3616	Testcross		20.652	58.264	2.87901	0.155938	9.792
1	2012	WW	IP 3564	Testcross		18.238	50.656	2.881	0.0872935	4.248
1	2012	WW	ICML 22	Testcross		22.692	64.006	2.89102	0.254316	16.252
1	2012	WW	IP 12298	Testcross		19.876	55.224	2.89492	0.175265	9.55
1	2012	WW	IP 6146	Testcross		19.344	54.3	2.90275	0.141322	4.81
1	2012	WW	IP 8767	Testcross		18.834	53.938	2.90507	0.178301	10.208
1	2012	WW	IP 5713	Testcross		26.224	75.54	2.90741	0.171997	12.84
1	2012	WW	IP 3757	Testcross		19.702	54.83	2.92118	0.224359	12.07
1	2012	WW	GB 8735	Testcross		19.432	53.362	2.92524	0.199645	10.502
1	2012	WW	IP 13971	Testcross		23.254	63.696	2.92772	0.181398	11.708
1	2012	WW	IP 5441	Testcross		13.89	47.075	2.94563	0.168168	7.63
1	2012	WW	IP 3890	Testcross		20.372	58.146	2.96182	0.244262	14.44
1	2012	WW	IP 15917	Testcross		16.024	47.192	2.98953	0.19294	8.914
1	2012	WW	863B-P2	Testcross		19.812	54.884	2.99085	0.25162	13.84
1	2012	WW	IP 9532	Testcross		17.964	52.482	3.00339	0.145688	7.708
1	2012	WW	IP 4927	Testcross		20.782	60.55	3.02467	0.222927	13.24
1	2012	WW	IP 10379	Testcross		19.49	58.058	3.04361	0.167337	9.232
1	2012	WW	IP 21155	Testcross		18.148	53.526	3.04531	0.166929	9.04
1	2012	WW	Check	Testcross		16.276	46.506	3.04885	0.31559	14.464
1	2012	WW	Check	Testcross		16.42	47.844	3.05319	0.220475	10.498
1	2012	WW	IP 10140	Testcross		12.74	38.432	3.06419	0.216191	6.31
1	2012	WW	IP 18132	Testcross		15.782	47.068	3.07802	0.180614	8.856
1	2012	WW	IP 13363	Testcross		21.56	63.818	3.08007	0.226685	13.774
1	2012	WW	IP 8181	Testcross		18.4	53.848	3.08975	0.169495	8.502
1	2012	WW	IP 15551	Testcross		17.338	52.646	3.0984	0.26577	13.946
1	2012	WW	IP 16082	Testcross		18.27	51.022	3.1138	0.169268	8.118
1	2012	WW	ICMV-IS 92222	Testcross		17.432	53.672	3.12278	0.19474	10.612
1	2012	WW	IP 12768	Testcross		14.428	44.432	3.12361	0.206613	9.07
1	2012	WW	IP 4542	Testcross		15.51	47.788	3.12758	0.208555	9.466
1	2012	WW	IP 10964	Testcross		15.102	45.244	3.14835	0.188256	8.06
1	2012	WW	IP 11229	Testcross		19.84	59.306	3.1576	0.279087	15.738
1	2012	WW	IP 4979	Testcross		16.774	51.432	3.16134	0.18491	9.75
1	2012	WW	IP 2058	Testcross		16.57	50.236	3.17566	0.13465	6.584
1	2012	WW	ICMV 155 (=ICMV 84400)	Testcross		15.47	55.1225	3.18122	0.212303	11.8225
1	2012	WW	H 77/833-2-P5(NT)	Testcross		15.616	49.204	3.21703	0.272108	13.514
1	2012	WW	IP 6769	Testcross		17.906	55.312	3.23147	0.342935	18.532
1	2012	WW	Check	Testcross		11.366	53.3733	3.27859	0.223966	12.3267
1	2012	WW	IP 11353	Testcross		17.79	54.192	3.35572	0.160702	8.544
1	2012	WW	Check	Testcross		17.382	56.822	3.35946	0.228726	13.362
1	2012	WW	Check	Testcross		13.482	45.698	3.42023	0.288991	13.018
1	2012	WW	Check	Testcross		15.444	51.544	3.44574	0.176282	9.056
1	2012	WW	ICMB 90111-P6	Testcross		17.662	64.874	3.58451	0.201233	10.94
2	2013	WS	ICMR 01004	Testcross		20.456	59.466	2.92063	0.328032	19.934
2	2013	WS	IP 18090	Testcross		18.008	51.976	2.99113	0.293818	15.574
2	2013	WS	IP 4378	Testcross		21.076	63.61	3.02303	0.104542	6.658
2	2013	WS	IP 4020	Testcross		19.772	59.96	3.04542	0.268914	15.958
2	2013	WS	IP 14849	Testcross		16.272	49.342	3.0466	0.0895407	4.502
2	2013	WS	IP 13149	Testcross		19.568	59.582	3.07557	0.205729	12.45
2	2013	WS	IP 9391	Testcross		19.272	59.708	3.12935	0.255715	15.06
2	2013	WS	IP 6125	Testcross		20.26	64.504	3.20039	0.126689	8.778
2	2013	WS	IP 8182	Testcross		18.88	59.852	3.20903	0.124447	8.068
2	2013	WS	IP 8647	Testcross		20.672	66.43	3.24264	0.206685	13.35
2	2013	WS	GICKV 93191 (=ICMP 93191)	Testcross		18.936	59.904	3.27113	0.283592	17.082
2	2013	WS	IP 13520	Testcross		18.636	60.784	3.2988	0.296632	18.546
2	2013	WS	P 1449	Testcross		20.292	66.564	3.30184	0.348664	22.754
2	2013	WS	IP 13817	Testcross		19.376	63.954	3.31717	0.277166	17.736
2	2013	WS	IP 19405	Testcross		18.404	61.436	3.33157	0.187294	10.996
2	2013	WS	IP 11763	Testcross		17.372	58.086	3.34723	0.231874	13.272
2	2013	WS	IP 12395	Testcross		19.66	65.318	3.34771	0.197925	12.646
2	2013	WS	IP 13363	Testcross		17.768	59.134	3.36365	0.298095	17.75
2	2013	WS	IP 11677	Testcross		17.944	59.808	3.36731	0.278175	16.638
2	2013	WS	IP 8174	Testcross		19.756	67.52	3.40149	0.133597	9.52
2	2013	WS	IP 20349	Testcross		18.68	63.05	3.40163	0.237408	15.254
2	2013	WS	IP 8210	Testcross		17.172	57.594	3.4296	0.269016	15.446
2	2013	WS	IP 22424	Testcross		16.9	58.284	3.4572	0.297032	16.878
2	2013	WS	IP 3110	Testcross		21.056	71.902	3.46247	0.101989	7.12
2	2013	WS	IP 6460	Testcross		20.765	72.11	3.46442	0.178759	12.39
2	2013	WS	IP 10701	Testcross		17.392	55.614	3.46993	0.27135	15.436
2	2013	WS	SOSAT-C88	Testcross		20.336	70.89	3.47967	0.158133	10.968
2	2013	WS	IP 13370	Testcross		17.86	61.234	3.49275	0.24609	15.166
2	2013	WS	IP 4979	Testcross		18.988	66.764	3.51616	0.256003	17.304
2	2013	WS	IP 14624	Testcross		20.076	69.036	3.54377	0.183886	11.944
2	2013	WS	IP 14311	Testcross		19.788	68.722	3.54804	0.103191	7.986
2	2013	WS	IP 7633	Testcross		18.308	66.85	3.55259	0.228228	14.026
2	2013	WS	IP 13290	Testcross		18.872	64.438	3.56692	0.168014	10.47
2	2013	WS	IP 7953	Testcross		18.88	66.7126	3.58052	0.243544	16.562
2	2013	WS	ICMR 01029	Testcross		15.34	54.7075	3.58236	0.166945	9.8875
2	2013	WS	IP 21517	Testcross		16.696	59.248	3.58494	0.25215	14.612
2	2013	WS	IP 10471	Testcross		19.06	68.22	3.59539	0.156665	10.364
2	2013	WS	IP 2058	Testcross		17.704	62.936	3.60902	0.302987	18.862
2	2013	WS	IP 6179	Testcross		17.008	60.684	3.64172	0.273305	16.612
2	2013	WS	IP 7108	Testcross		20.68	74.838	3.64242	0.130072	9.6
2	2013	WS	IP 5031	Testcross		18.904	68.244	3.64487	0.162455	10.948
2	2013	WS	IP 4542	Testcross		16.532	57.488	3.64515	0.339273	19.754
2	2013	WS	IP 6101	Testcross		18.016	66.652	3.69728	0.172851	11.582
2	2013	WS	IP 11353	Testcross		17.016	62.956	3.70014	0.236102	14.576
2	2013	WS	IP 13964	Testcross		18.27	67.8	3.70247	0.119081	7.99
2	2013	WS	IP 8426	Testcross		19.3	70.616	3.72513	0.21138	15.31
2	2013	WS	IP 12840	Testcross		17.704	65.446	3.72542	0.176613	10.018
2	2013	WS	IP 5713	Testcross		19.852	73.94	3.72851	0.241959	17.732
2	2013	WS	IP 6110	Testcross		18.844	71.414	3.77121	0.251433	17.578
2	2013	WS	IP 5207	Testcross		19.148	73.006	3.78752	0.139046	9.842
2	2013	WS	IP 7660	Testcross		17.924	67.972	3.80265	0.203945	13.654
2	2013	WS	IP 20679	Testcross		19.852	74.446	3.80823	0.118598	9.384
2	2013	WS	IP 15320	Testcross		19.968	75.878	3.81836	0.168574	12.83
2	2013	WS	IP 3593	Testcross		17.356	63.03	3.81972	0.12812	8.438
2	2013	WS	IP 3471	Testcross		17.78	68.53	3.85373	0.177794	12.624
2	2013	WS	IP 11358	Testcross		18.888	71.212	3.85927	0.186233	13.31
2	2013	WS	ICMV 155 (=ICMV 84400)	Testcross		17.496	67.41	3.88598	0.245929	16.644
2	2013	WS	IP 9351	Testcross		18.356	71.898	3.92199	0.182134	12.79
2	2013	WS	Okashana 1 (ICMV 88908)	Testcross		17.504	68.812	3.92355	0.339732	23.336
2	2013	WS	IP 7095	Testcross		18.288	72.78	3.93455	0.192105	13.148
2	2013	WS	IP 9406	Testcross		18.032	69.008	3.93674	0.26514	18.244
2	2013	WS	IP 15872	Testcross		19.528	77.84	3.97797	0.160861	12.044
2	2013	WS	HHB 67 Improved	Testcross		18.588	74.286	4.04327	0.146424	10.308
2	2013	WS	ICMV 221=ICMV 88904	Testcross		18.456	74.398	4.06416	0.143997	10.668
2	2013	WS	IP 6891	Testcross		17.128	66.672	4.06778	0.212245	14.446
2	2013	WS	IP 12768	Testcross		17.704	72.33	4.10312	0.25989	18.126
2	2013	WS	IP 9969	Testcross		17.58	70.116	4.10341	0.216842	14.894
2	2013	WS	IP 6882	Testcross		19.464	73.578	4.12019	0.219478	15.44
2	2013	WS	IP 15857	Testcross		17.304	71.302	4.15024	0.32883	23.644
2	2013	WS	IP 9651	Testcross		17.905	72.6425	4.25702	0.163466	12.055
2	2013	WW	IP 4020	Testcross		26.84	65.915	2.49792	0.248686	16.22
2	2013	WW	IP 13520	Testcross		38.23	95.795	2.50758	0.33181	31.67
2	2013	WW	IP 4979	Testcross		26.46	68.71	2.54089	0.432882	33.875
2	2013	WW	IP 7660	Testcross		43.96	114.485	2.58786	0.20608	23.255
2	2013	WW	IP 20349	Testcross		41.68	109.73	2.63092	0.415635	46.24
2	2013	WW	IP 19405	Testcross		46.47	123.055	2.64692	0.25416	31.36
2	2013	WW	IP 6179	Testcross		37.5	102.22	2.71906	0.350468	36
2	2013	WW	IP 8174	Testcross		29.31	77.15	2.72209	0.27198	21.79
2	2013	WW	IP 14624	Testcross		34.1	98.065	2.81475	0.4404	42.955
2	2013	WW	IP 21517	Testcross		25.07	83.575	2.81504	0.26557	38.975
2	2013	WW	IP 8647	Testcross		50.45	141.52	2.8178	0.280748	40.02
2	2013	WW	IP 13370	Testcross		36.65	102.735	2.82522	0.425641	44.265
2	2013	WW	IP 6101	Testcross		44.33	127.59	2.84276	0.245154	32.85
2	2013	WW	IP 11358	Testcross		54.31	154.785	2.84673	0.323762	52.415
2	2013	WW	IP 4378	Testcross		33.44	99.04	2.93715	0.252093	18.25
2	2013	WW	IP 13817	Testcross		38.28	114.27	2.95051	0.371014	43.67
2	2013	WW	ICMV 221=ICMV 88904	Testcross		25.91	79.995	2.98352	0.295863	26.285
2	2013	WW	IP 12768	Testcross		33.3	99.29	2.98443	0.400331	39.775
2	2013	WW	ICMR 01029	Testcross		36.05	108.645	2.98962	0.240855	26.65
2	2013	WW	IP 13964	Testcross		31.53	95.005	2.99472	0.384002	36.03
2	2013	WW	IP 18090	Testcross		49.54	150.295	3.03506	0.426987	64.17
2	2013	WW	IP 3471	Testcross		43.05	130.96	3.04179	0.29811	39.275
2	2013	WW	IP 10471	Testcross		48.9	149.36	3.05581	0.328962	49.14
2	2013	WW	IP 13290	Testcross		37.49	110.7	3.07617	0.372171	41.595
2	2013	WW	IP 9391	Testcross		22.91	69.17	3.07668	0.62874	41.995
2	2013	WW	HHB 67 Improved	Testcross		39.17	122.59	3.0958	0.461173	58.765
2	2013	WW	IP 5207	Testcross		42.97	132.655	3.10673	0.311053	40.96
2	2013	WW	IP 15872	Testcross		45.33	140.645	3.11184	0.288216	40.51
2	2013	WW	IP 13149	Testcross		38.83	122.025	3.15467	0.432869	54.025
2	2013	WW	IP 15857	Testcross		34.94	111.19	3.17737	0.457321	51.095
2	2013	WW	IP 3593	Testcross		37.76	121.545	3.2007	0.287299	34.075
2	2013	WW	IP 20679	Testcross		42.21	135.335	3.20228	0.189454	26.835
2	2013	WW	IP 6125	Testcross		44.85	142.435	3.20987	0.231984	32.8
2	2013	WW	IP 6891	Testcross		34.35	110.055	3.21163	0.284509	31.28
2	2013	WW	IP 2058	Testcross		42.27	135.695	3.21675	0.332211	45.33
2	2013	WW	Okashana 1 (ICMV 88908)	Testcross		29.98	95.98	3.24851	0.39056	37.355
2	2013	WW	IP 5031	Testcross		43.16	140.615	3.25216	0.3504	1121.74
2	2013	WW	IP 3110	Testcross		38.22	125.1	3.26432	0.267189	32.595
2	2013	WW	IP 11353	Testcross		28.15	92.545	3.27639	0.35353	33.38
2	2013	WW	P 1449	Testcross		37.83	118.57	3.28	0.314596	26.14
2	2013	WW	IP 14311	Testcross		42.33	139	3.28334	0.0681114	9.635
2	2013	WW	IP 12395	Testcross		45.88	147.915	3.28474	0.358749	53.045
2	2013	WW	ICMR 01004	Testcross		37.1	122.325	3.29679	0.421567	51.195
2	2013	WW	IP 6110	Testcross		45.94	152.93	3.31053	0.430687	66.825
2	2013	WW	GICKV 93191 (=ICMP 93191)	Testcross		40.62	135.555	3.34444	0.384981	52.15
2	2013	WW	ICMV 155 (=ICMV 84400)	Testcross		22.73	75.595	3.3608	0.374996	28.485
2	2013	WW	IP 8210	Testcross		34.73	115.79	3.36134	0.428796	50.45
2	2013	WW	IP 12840	Testcross		36.48	123.035	3.37201	0.358988	44.63
2	2013	WW	IP 8426	Testcross		43.47	146.735	3.3914	0.377348	55.61
2	2013	WW	IP 9406	Testcross		39.24	133.225	3.39536	0.427417	56.965
2	2013	WW	IP 5713	Testcross		38.86	129.375	3.39888	0.396869	51.265
2	2013	WW	IP 14849	Testcross		27.99	96	3.40018	0.222023	20.985
2	2013	WW	IP 22424	Testcross		28.41	87.845	3.45564	0.394815	33.58
2	2013	WW	IP 15320	Testcross		37.63	129.46	3.46429	0.358902	46.4
2	2013	WW	IP 7095	Testcross		35.42	121.58	3.46512	0.260497	33.095
2	2013	WW	IP 11677	Testcross		37.83	126.935	3.47919	0.429701	53.825
2	2013	WW	IP 7953	Testcross		40.26	141.595	3.48963	0.362487	50.455
2	2013	WW	IP 10701	Testcross		43.38	151.455	3.49218	0.38895	58.895
2	2013	WW	SOSAT-C88	Testcross		45.44	159.91	3.51513	0.349933	54.935
2	2013	WW	IP 11763	Testcross		28.94	101.865	3.54204	0.367664	36.5
2	2013	WW	IP 9969	Testcross		27.17	96.54	3.54786	0.478962	46.925
2	2013	WW	IP 6882	Testcross		40.63	144.03	3.5522	0.354129	50
2	2013	WW	IP 8182	Testcross		27.98	100.685	3.55229	0.141936	14.955
2	2013	WW	IP 9651	Testcross		46.35	165.115	3.55285	0.258615	42.61
2	2013	WW	IP 9351	Testcross		41.84	148.265	3.55356	0.406141	58.535
2	2013	WW	IP 7633	Testcross		28.73	102.77	3.60016	0.42661	43.215
2	2013	WW	IP 6460	Testcross		36.47	135.11	3.67531	0.443139	57.805
2	2013	WW	IP 13363	Testcross		40.31	148.845	3.69435	0.23819	35.735
2	2013	WW	IP 7108	Testcross		31.47	122.145	3.96461	0.332002	41.125
2	2013	WW	IP 4542	Testcross		26.65	108.645	4.30746	0.361101	39.905
3	2015	WW	ICMR 312 S1-59-1-3	Hybrid	B	23.666	45.568	1.95744	0.346184	39.454
3	2015	WW	JBV 3 S1-131-3-2-1-B-2	Hybrid	A	26.996	54.6	2.04365	0.429378	34.814
3	2015	WW	MRC S1-9-1-1-B-B-B-B-B-B (ISK sel)-1	Hybrid	A1	24.6893	57.6434	2.3307	0.371134	22.4546
3	2015	WW	H77/833-2-202	Hybrid	A1	26.956	63.534	2.35399	0.370008	33.092
3	2015	WW	{[((MC 94 S1-34-1-B x HHVBC)-16-2-1) × (IP 19626-4-2-3)]-B-28-2-2-3-1-2xAIMP 92901 S1-296-2-1-1-2-2}-B-6	Hybrid	A	29.376	73.578	2.51471	0.342096	27.84
3	2015	WW	(MC 94 C2-S1-3-1-3-3-1-2-1 x SDMV 90031 S1-3-3-2-2-2-2-2)-B-12-4-2	Hybrid	B	27.77	69.3575	2.61801	0.40889	34.568
3	2015	WW	MRC S1-97-3-4-B-B-1-B-1-B	Hybrid	A1	27.614	71.75	2.62359	0.360265	30.87
3	2015	WW	PRLT 2/89-33	Hybrid	NA	21.584	54.396	2.66922	0.234897	14.122
3	2015	WW	RIB 3135/18	Hybrid	A1	24.697	66.426	2.72282	0.418814	31.031
3	2015	WW	(EERC-HS-23)-3-1-4	Hybrid	A1	31.334	86.054	2.73215	0.283153	22.6
3	2015	WW	(MRC HS-86-1-1-5-B-B-B-B-B x MRC S1-9-2-2-B-B-2-B-B)-10	Hybrid	A1	29.532	79.992	2.74334	0.29301	20.12
3	2015	WW	AIMP 92901 S1-15-1-2-3-B-2-B-25-1-1	Hybrid	A	29.094	81.158	2.78028	0.256545	25.458
3	2015	WW	(EERC-HS-29)-B-13-4-5-2	Hybrid	A1	24.418	69.578	2.7903	0.399558	31.858
3	2015	WW	AIMP 92901	Hybrid	B	25.614	71.77	2.80912	0.3202	23.672
3	2015	WW	(EERC-HS-6)-B-12-1-1-2-B	Hybrid	A	27.756	78.89	2.81448	0.384969	32.82
3	2015	WW	{((MC 94 S1-34-1-B x HHVBC)-16-2-1) × (IP 19626-4-2-3)]-B-28-3-4-3-1}×{RCB2 S1-19-2-5-1-1-2-3-3-B}-B-5-P1-3	Hybrid	A	27.902	79.584	2.85632	0.346188	30.138
3	2015	WW	RCB-2 S1-19-2-5-3-2-3-1-1-B-1-1-B	Hybrid	A1	22.896	65.932	2.85867	0.320264	20.11
3	2015	WW	{[((MC 94 S1-34-1-B x HHVBC)-16-2-1) × (IP 19626-4-2-3)]-B-28-2-2-3-1-2xICMR 312 S1-3-2-1-2-2}-B-17	Hybrid	B	29.012	83.988	2.87329	0.300264	23.5075
3	2015	WW	(EERC-HS-29)-B-13-4-3-2	Hybrid	A1	23.415	67.8275	2.89904	0.255081	16.96
3	2015	WW	MRC S1-9-1-1-B-B-B-B-B-B	Hybrid	A1	22.795	66.1875	2.93038	0.313091	20.9925
3	2015	WW	JBV 3 S1 -237-1-3-3-1-B	Hybrid	A	29.894	89.052	2.94881	0.210312	12.596
3	2015	WW	AIMP 92901 S1-296-2-1-1-3-B-1-6-B-B	Hybrid	A	25.255	73.5075	2.95755	0.369713	37.657
3	2015	WW	HHB67	Hybrid	NA	28.21	86.574	3.04621	0.339997	30.856
3	2015	WW	SDMV 90031-S1-3-3-2-1-3-2-2-3-2	Hybrid	A	24.476	76.916	3.11775	0.286476	28.082
3	2015	WW	(EERC-HS-6)-B-12-1-1-3-B	Hybrid	A1	25.296	79.072	3.12368	0.338455	25.33
3	2015	WW	ICTP 8203 S1-341-B-B-7-1	Hybrid	A	24.022	74.17	3.14761	0.363557	35.324
3	2015	WW	RIB 3135	Hybrid	A1	27.188	84.126	3.16956	0.373143	32.322
3	2015	WW	IP 8949	Hybrid	NA	27.19	84.1	3.17	0.35	10.19
3	2015	WW	MRC HS-170-3-5-2-B-B-2-B-B-B-1	Hybrid	A1	25.176	79.352	3.1722	0.361117	25.612
3	2015	WW	{((MC 94 S1-34-1-B x HHVBC)-16-2-1) × (IP 19626-4-2-3)]-B-28-3-4-3-1}×{RCB2 S1-19-2-5-1-1-2-3-3-B}-B-5-P1-5	Hybrid	A	30.066	95.886	3.18664	0.287488	23.804
3	2015	WW	ICMR 312 S1-59-2-4	Hybrid	B	25.534	79.242	3.2046	0.365149	29.838
3	2015	WW	(MC 94 C2-S1-3-2-2-2-1-3-B-B x SDMV 90031 S1-3-3-2-2-2-2-2)-B-1-3-4	Hybrid	A	28.942	90.234	3.23081	0.3007	23.346
3	2015	WW	[(IPC 1617×SDMV 90031-S1-84-1-1-1-1)×AIMP 92901 S1-296-2-1-1-3-B-1]-4-4-2-3-3	Hybrid	A	28.724	94.05	3.23729	0.409136	38.232
3	2015	WW	ICMV 96490-S1-15-1-2-2-1-2	Hybrid	B	25.218	81.75	3.29221	0.381816	37.416
3	2015	WW	MRC HS-130-2-2-1-B-B-3-B-B-B-1-3-1	Hybrid	A	28.834	93.384	3.29289	0.230609	19.35
3	2015	WW	ICMR 312 S1-8-1-1-1-1-B-B-B-1-B	Hybrid	B	29.5	101.086	3.29868	0.182612	10.084
3	2015	WW	MRC HS-91-2-3-3-B-B-B-8-B-B-B-B-1-B	Hybrid	A1	25.682	84.94	3.30882	0.286311	19.728
3	2015	WW	(MC 94 C2-S1-3-2-2-2-1-3-B-B x AIMP 92901 S1-488-2-1-1-4-B-B)-B-2-2-2	Hybrid	B	21.93	73.98	3.332	0.329525	26.734
3	2015	WW	AIMP 92901 S1-480-1-1-2-3-1	Hybrid	B	28.904	97.102	3.35581	0.212073	17.015
3	2015	WW	{((MC 94 S1-34-1-B × HHVBC)-16-2-1) × (IP 19626-4-2-3)]-B-28-3-1-2-2}×{MRC HS 225-3-5-2-B-B-B-B}-B-4-2-1	Hybrid	B	29.314	102.848	3.5379	0.295814	30.11
3	2015	WW	(MC 94 C2-S1-3-2-2-2-1-3-B-B x ICMR 312 S1-3-2-3-2-1-1-B-B)-B-34-4-1	Hybrid	B	27.458	98.09	3.61006	0.371992	44.616
3	2015	WW	ICMV 96490-S1-15-1-2-1-1	Hybrid	B	30.45	114.512	3.73297	0.430764	49.692
3	2015	WW	SDMV 90031-S1-3-3-2-1-3-2-2-3-2-1	Hybrid	B	30.33	114.856	3.811	0.316874	26.53
3	2015	WW	IP 12839	Inbred		23.418	44.156	1.94076	0.132381	12.376
3	2015	WW	IP 8863	Inbred		28.046	56.885	1.98013	0.202235	12.924
3	2015	WW	IP 3757	Inbred		18.148	36.644	2.00465	0.0402937	3.358
3	2015	WW	3/4 HK-B78	Inbred		19.35	38.974	2.06749	0.197296	19.358
3	2015	WW	IP 8647	Inbred		26.498	58.178	2.18902	0.283904	20.572
3	2015	WW	GICKV 93191 (=ICMV 93191)	Inbred		20.908	45.102	2.19151	0.298759	22.406
3	2015	WW	IP 20349	Inbred		30.476	66.748	2.19597	0.265572	21.736
3	2015	WW	IP 21169	Inbred		26.976	57.68	2.19861	0.210287	19.718
3	2015	WW	IP 11229	Inbred		24.982	54.312	2.19915	0.275206	20.992
3	2015	WW	IP 6417	Inbred		26.042	57.95	2.20129	0.103451	10.046
3	2015	WW	IP 18132	Inbred		22.326	48.278	2.21364	0.189795	14.52
3	2015	WW	IP 7910	Inbred		24.928	55.244	2.28318	0.152816	21.06
3	2015	WW	ICMV-IS 92222	Inbred		26.8	61.104	2.28557	0.193373	9.282
3	2015	WW	IP 3732	Inbred		29.632	67.458	2.2957	0.220169	20.596
3	2015	WW	IP 8761	Inbred		21	47.168	2.29703	0.0702705	5.078
3	2015	WW	IP 15857	Inbred		28.094	64.25	2.32044	0.136583	10.578
3	2015	WW	IP 5441	Inbred		26.834	64.344	2.33525	0.104791	7.262
3	2015	WW	IP 10488	Inbred		24.266	56.048	2.33684	0.253196	26.908
3	2015	WW	IP 18147	Inbred		28.2	65.58	2.34274	0.320264	22.618
3	2015	WW	IP 9710	Inbred		29.52	68.632	2.34849	0.0661726	11.275
3	2015	WW	IP 14849	Inbred		26.778	61.25	2.35004	0.173056	12.33
3	2015	WW	IP 10701	Inbred		32.676	76.798	2.35567	0.193798	14.25
3	2015	WW	IP 13180	Inbred		30.818	72.354	2.36194	0.0458744	3.996
3	2015	WW	WSIL-P8	Inbred		15.058	43.2075	2.36869	0.316395	24.502
3	2015	WW	IP 10486	Inbred		29.304	69.048	2.38838	0.0575915	5.002
3	2015	WW	IP 11677	Inbred		24.278	58.572	2.39634	0.145462	14.566
3	2015	WW	IP 11929	Inbred		25.82	62.56	2.40439	0.0325044	2.0325
3	2015	WW	ICMV-IS 89305	Inbred		26.062	63.438	2.40761	0.280333	20.114
3	2015	WW	IP 12116	Inbred		20.382	48.114	2.40889	0.238479	19.254
3	2015	WW	IP 11275	Inbred		24.848	61.162	2.41724	0.214963	13.568
3	2015	WW	IP 7108	Inbred		19.824	47.726	2.42018	0.189072	9.69
3	2015	WW	IP 15250	Inbred		29.808	71.732	2.42603	0.308544	22.158
3	2015	WW	IP 8210	Inbred		25.768	62.428	2.42736	0.114009	7.636
3	2015	WW	IP 4952	Inbred		29.624	72.318	2.43075	0.259095	18.982
3	2015	WW	IP 12395	Inbred		27.016	66.446	2.43402	0.0808545	5.182
3	2015	WW	IP 13817	Inbred		27.362	67.01	2.43855	0.31111	22.352
3	2015	WW	81B-P6	Inbred		22.744	55.204	2.43932	0.228208	15.344
3	2015	WW	IP 6415	Inbred		29.448	70.93	2.4462	0.209726	10.202
3	2015	WW	IP 9407	Inbred		26.07	63.9	2.47704	0.351563	28.076
3	2015	WW	IP 8174	Inbred		33.055	81.995	2.48877	0.120496	9.98
3	2015	WW	IP 18292	Inbred		28.906	71.36	2.49226	0.184239	15.518
3	2015	WW	IP 13927	Inbred		27.964	69.54	2.50939	0.0783121	6.088
3	2015	WW	IP 12840	Inbred		21.332	51.5	2.52054	0.261864	14.846
3	2015	WW	IP 10343	Inbred		26.384	66.724	2.53186	0.178841	11.572
3	2015	WW	IP 11218	Inbred		12.988	32.17	2.53837	0.238154	22.144
3	2015	WW	IP 19334	Inbred		29.262	73.684	2.54237	0.107945	14.9125
3	2015	WW	IP 6769	Inbred		26.072	65.98	2.55134	0.229745	17.28
3	2015	WW	IP 12322	Inbred		22.55	57.312	2.55493	0.34951	17.938
3	2015	WW	ICMV 221=ICMV 88904	Inbred		28.096	70.948	2.56274	0.344118	26.872
3	2015	WW	IP 5207	Inbred		29.87	75.834	2.56818	0.142588	12.222
3	2015	WW	IP 3471	Inbred		29.748	75.928	2.56911	0.237844	16.854
3	2015	WW	IP 9496	Inbred		18.564	48.108	2.57299	0.0773449	6.822
3	2015	WW	IP 6891	Inbred		23.32	60.26	2.5731	0.150992	11.866
3	2015	WW	IP 10811	Inbred		28.576	75.388	2.57844	0.169904	9.738
3	2015	WW	IP 20679	Inbred		27.342	71.42	2.57917	0.209935	16.706
3	2015	WW	IP 4378	Inbred		22.52	59.588	2.57932	0.225011	13.802
3	2015	WW	IP 18090	Inbred		26.436	69.28	2.58134	0.122043	7.83
3	2015	WW	IP 19386	Inbred		28.704	75.062	2.58378	0.175643	15.418
3	2015	WW	GB 8735	Inbred		23.864	62.842	2.61311	0.192641	17.412
3	2015	WW	IP 10271	Inbred		29.726	77.29	2.61368	0.274169	17.78
3	2015	WW	IP 18389	Inbred		21.432	55.516	2.61698	0.214784	12.582
3	2015	WW	Raj 171 (ICMV 85404=RBC-IC 9)	Inbred		19.784	49.172	2.62551	0.241372	15.106
3	2015	WW	ICML 22	Inbred		8.108	21.874	2.62759	0.285563	20.742
3	2015	WW	IP 8069	Inbred		27.996	74.398	2.63767	0.307373	20.334
3	2015	WW	IP 8280	Inbred		12.174	31.9	2.64405	0.0568825	3.416
3	2015	WW	IP 18157	Inbred		32.732	87.038	2.64614	0.0994325	9.716
3	2015	WW	IP 9391	Inbred		30.44	81.192	2.64728	0.072809	6.835
3	2015	WW	AIMP 92901	Inbred		17.03	44.752	2.64741	0.279004	18.694
3	2015	WW	IP 3122	Inbred		23.844	63.3	2.64891	0.145165	12.436
3	2015	WW	IP 9969	Inbred		27.138	71.798	2.64981	0.0986542	5.864
3	2015	WW	ICMV 155	Inbred		27.12	71.524	2.6614	0.289219	21.558
3	2015	WW	IP 3389	Inbred		26.926	71.142	2.66242	0.108089	16.9733
3	2015	WW	IP 7536	Inbred		26.504	69.736	2.67147	0.152603	15.436
3	2015	WW	IP 13384	Inbred		28.908	77.318	2.67662	0.248452	14.366
3	2015	WW	IP 11584	Inbred		27.496	73.654	2.6773	0.120208	13.7125
3	2015	WW	IP 12967	Inbred		23.738	64.862	2.67863	0.272707	18.89
3	2015	WW	IP 14148	Inbred		21.744	57.298	2.68756	0.136928	12.752
3	2015	WW	IP 3106	Inbred		27.316	72.204	2.68885	0.0424426	3.664
3	2015	WW	IP 8955	Inbred		17.804	47.822	2.69217	0.234697	12.196
3	2015	WW	IP 7364	Inbred		26.096	57.726	2.69431	0.126851	9.7
3	2015	WW	IP 17125	Inbred		27.716	74.592	2.6954	0.10984	9.018
3	2015	WW	IP 8172	Inbred		20.156	53.65	2.69981	0.209176	12.73
3	2015	WW	IP 16120	Inbred		21.538	56.826	2.70073	0.112775	9.856
3	2015	WW	IP 6460	Inbred		27.99	75.772	2.7049	0.138753	10.35
3	2015	WW	IP 5695	Inbred		20.105	52.2025	2.71027	0.252365	12.86
3	2015	WW	IP 10471	Inbred		24.132	65.98	2.71074	0.248271	21.464
3	2015	WW	IP 8767	Inbred		18.548	53.582	2.71308	0.199121	14.066
3	2015	WW	IP 10539	Inbred		25.796	64.546	2.71524	0.205539	10.048
3	2015	WW	IP 12845	Inbred		26.148	71.774	2.71834	0.270294	18.002
3	2015	WW	IP 10705	Inbred		28.42	77.484	2.72408	0.144061	12.26
3	2015	WW	P 1449-2-P1	Inbred		23.394	57.932	2.73019	0.19755	11.896
3	2015	WW	Tift 383	Inbred		24.674	66.624	2.74044	0.164771	11.208
3	2015	WW	IP 7095	Inbred		25.56	66.474	2.75098	0.0640555	4.84
3	2015	WW	IP 15533	Inbred		23.396	63.554	2.75396	0.148422	10.41
3	2015	WW	IP 14418	Inbred		30.25	83.702	2.75556	0.190512	12.82
3	2015	WW	IP 3138	Inbred		24.836	65.552	2.75805	0.0599382	3.186
3	2015	WW	IP 9446	Inbred		22.39	61.264	2.75939	0.180587	17.578
3	2015	WW	IP 10446	Inbred		28.642	78.026	2.76215	0.229366	21.662
3	2015	WW	IP 15553	Inbred		28.836	79.706	2.76554	0.156359	10.358
3	2015	WW	Tift 23D2B1-P5	Inbred		21.284	59.284	2.76572	0.261507	14.06
3	2015	WW	Tift 186	Inbred		24.222	63.966	2.76649	0.137508	9.786
3	2015	WW	IP 10543	Inbred		28.878	77.146	2.76649	0.100085	7.8225
3	2015	WW	IP 7953	Inbred		22.902	64.194	2.76898	0.104633	6.402
3	2015	WW	IP 7886	Inbred		29.78	83.844	2.77245	0.0981563	4.244
3	2015	WW	SOSAT-C88	Inbred		34.474	97.282	2.77833	0.377699	21.566
3	2015	WW	ICMP 451-P6	Inbred		27.32	75.038	2.78613	0.216041	15.768
3	2015	WW	IP 6060	Inbred		25.936	67.944	2.79259	0.179018	12.082
3	2015	WW	PT 732B-P2	Inbred		19.736	53.01	2.79346	0.0874583	8.8
3	2015	WW	IP 18412	Inbred		26.12	73.266	2.81292	0.0349448	2.964
3	2015	WW	IP 8949	Inbred		25.93	74.438	2.81356	0.317222	29.204
3	2015	WW	IP 5031	Inbred		28.448	78.098	2.81822	0.228261	11.396
3	2015	WW	IP 16403	Inbred		22.982	64.288	2.82091	0.183842	7.816
3	2015	WW	IP 13344	Inbred		23.716	69.228	2.82395	0.105685	8.112
3	2015	WW	IP 9692	Inbred		27.032	76.818	2.82458	0.156285	9.118
3	2015	WW	IP 10632	Inbred		28.734	81.222	2.82713	0.286685	21.602
3	2015	WW	W 504-1-P1	Inbred		25.762	71.476	2.82749	0.198097	17.58
3	2015	WW	IP 12020	Inbred		26.432	79.538	2.83456	0.290484	13.376
3	2015	WW	IP 17720	Inbred		28.778	81.604	2.84116	0.243412	19.924
3	2015	WW	IP 6146	Inbred		32.202	90.464	2.84823	0.326598	25.586
3	2015	WW	IP 14439	Inbred		29.14	82.35	2.84955	0.249929	18.93
3	2015	WW	IP 11358	Inbred		29.8325	85.0425	2.8519	0.223759	15.364
3	2015	WW	IP 6682	Inbred		23.776	65.616	2.86142	0.258826	17.354
3	2015	WW	IP 16096	Inbred		26.656	74.764	2.86461	0.324514	20.906
3	2015	WW	Tift 238D1-P158	Inbred		22.286	63.088	2.86505	0.193251	10.972
3	2015	WW	IP 14398	Inbred		26.154	74.966	2.86622	0.131797	11.468
3	2015	WW	IP 14311	Inbred		30.078	88.108	2.86748	0.222045	18.032
3	2015	WW	IP 3098	Inbred		24.888	71.548	2.87038	0.241046	18.302
3	2015	WW	IP 5131	Inbred		28.4	82.98	2.88934	0.27312	30.958
3	2015	WW	IP 6745	Inbred		25.874	75.402	2.89147	0.320909	24.616
3	2015	WW	IP 19405	Inbred		32.27	92.4175	2.89499	0.0689974	5.284
3	2015	WW	IP 13324	Inbred		29.346	84.49	2.89607	0.230001	13.974
3	2015	WW	IP 11577	Inbred		25.894	75.386	2.90152	0.316431	21.838
3	2015	WW	IP 7660	Inbred		27.724	79.412	2.90167	0.0909078	6.756
3	2015	WW	IP 11353	Inbred		20.86	61.984	2.90174	0.073116	4.552
3	2015	WW	IP 9824	Inbred		22.678	65.606	2.90593	0.153532	11.428
3	2015	WW	IP 13149	Inbred		29.332	85.764	2.9071	0.150058	4.178
3	2015	WW	IP 11378	Inbred		23.964	69.784	2.91025	0.139439	11.568
3	2015	WW	IP 22424	Inbred		23.66	69.6	2.91028	0.311718	20.918
3	2015	WW	IP 7930	Inbred		31.676	91.776	2.92114	0.165024	10.94
3	2015	WW	ICMB 90111-P6	Inbred		28.04	81.016	2.92211	0.0214569	1.402
3	2015	WW	863B-P2	Inbred		18.74	50.704	2.92253	0.0839315	6.122
3	2015	WW	IP 6037	Inbred		25.07	71.834	2.92419	0.171547	7.345
3	2015	WW	IP 3110	Inbred		27.48	80.352	2.9344	0.115179	4.888
3	2015	WW	IP 7922	Inbred		18.84	57.004	2.95277	0.243626	15.382
3	2015	WW	IP 3175	Inbred		27.518	77.506	2.96965	0.088348	10.68
3	2015	WW	IP 3557	Inbred		23.26	70.878	2.97053	0.288002	15.278
3	2015	WW	IP 11763	Inbred		28.018	83.158	2.97205	0.205723	17.088
3	2015	WW	IP 11346	Inbred		28.248	82.822	2.97223	0.0919544	7.368
3	2015	WW	IP 22455	Inbred		22.6	67.42	2.97665	0.245557	14.614
3	2015	WW	IP 15512	Inbred		19.552	56.346	2.98585	0.247779	17.478
3	2015	WW	IP 6310	Inbred		25.548	75.306	2.98616	0.1666	14.328
3	2015	WW	IP 3564	Inbred		24.94	74.342	2.98715	0.186349	15.644
3	2015	WW	IP 9301	Inbred		27.44	81.608	2.98777	0.131204	10.184
3	2015	WW	IP 4979	Inbred		22.354	67.22	2.98799	0.234503	15.144
3	2015	WW	IP 7633	Inbred		23.468	70.486	2.98838	0.232239	16.254
3	2015	WW	IP 21155	Inbred		29.144	87.452	3.01848	0.326389	29.52
3	2015	WW	IP 2058	Inbred		22.724	68.3	3.01993	0.167323	12.858
3	2015	WW	IP 5713	Inbred		30.222	91.846	3.02267	0.164192	8.798
3	2015	WW	IP 8129	Inbred		25.564	76.214	3.03192	0.128589	8.614
3	2015	WW	IP 5900	Inbred		30.532	94.632	3.04266	0.258385	25.542
3	2015	WW	IP 13520	Inbred		20	56.87	3.05183	0.187341	9.948
3	2015	WW	IP 15551	Inbred		22.652	67.38	3.05214	0.284917	17.28
3	2015	WW	IP 3593	Inbred		26.162	78.726	3.05269	0.14935	9.388
3	2015	WW	IP 13971	Inbred		26.61	81.184	3.05564	0.339171	24.624
3	2015	WW	IP 6125	Inbred		23.466	70.764	3.05823	0.339172	28.152
3	2015	WW	IP 8972	Inbred		22.6	67.144	3.06352	0.150622	10.968
3	2015	WW	IP 9532	Inbred		18.68	56.596	3.06439	0.21683	13.216
3	2015	WW	IP 15872	Inbred		22.38	66.52	3.06519	0.142523	14.668
3	2015	WW	IP 3616	Inbred		21.78	67.956	3.06787	0.156875	11.98
3	2015	WW	IP 9840	Inbred		24.876	73.056	3.07153	0.312702	19.77
3	2015	WW	IP 10759	Inbred		33.364	102.512	3.07566	0.334243	16.536
3	2015	WW	IP 21517	Inbred		29.372	88.6	3.09011	0.179609	14.174
3	2015	WW	IP 22419	Inbred		29.79	92.052	3.09045	0.178267	10.078
3	2015	WW	IP 16638	Inbred		16.828	44.748	3.09714	0.113626	5.636
3	2015	WW	IP 15536	Inbred		25.34	76.6	3.09909	0.108043	7.744
3	2015	WW	IP 9854	Inbred		25.202	78.324	3.10673	0.212546	15.118
3	2015	WW	WC-C75	Inbred		33.52	104.164	3.10859	0.204894	11.836
3	2015	WW	IP 9406	Inbred		21.27	53.098	3.11612	0.0839346	8.5975
3	2015	WW	H 77/833-2-P5(NT)	Inbred		17.198	52.88	3.1179	0.0656034	5.278
3	2015	WW	IP 13840	Inbred		28.748	103.367	3.12559	0.038754	2.8
3	2015	WW	IP 5931	Inbred		29.196	91.512	3.14591	0.0650318	5.3625
3	2015	WW	IP 6110	Inbred		27.882	88.442	3.14935	0.223947	12.422
3	2015	WW	IP 8166	Inbred		26.96	87.782	3.16923	0.309124	21.16
3	2015	WW	IP 19448	Inbred		25.26	80.956	3.1826	0.117089	9.664
3	2015	WW	IP 13964	Inbred		25.586	83.456	3.18469	0.0958385	3.178
3	2015	WW	IP 10761	Inbred		28.944	83.742	3.18924	0.277079	19.878
3	2015	WW	IP 10339	Inbred		17.754	48.814	3.19556	0.0275724	2.198
3	2015	WW	IP 13459	Inbred		32.312	102.598	3.20436	0.107163	2.54
3	2015	WW	IP 7941	Inbred		30.276	95.412	3.20459	0.292688	20.354
3	2015	WW	IP 10140	Inbred		29.442	93.436	3.21317	0.0659739	5.434
3	2015	WW	IP 7470	Inbred		22.404	68.23	3.21363	0.0917949	6.152
3	2015	WW	IP 11310	Inbred		18.262	55.364	3.22442	0.301632	22.972
3	2015	WW	IP 9351	Inbred		27.59	88.348	3.22701	0.320972	24.148
3	2015	WW	ICMS 7703	Inbred		17.26	56.61	3.2329	0.339589	19.516
3	2015	WW	IP 3890	Inbred		23.248	75.152	3.23864	0.148316	12.0875
3	2015	WW	IP 13608	Inbred		28.724	90.788	3.23958	0.163401	8.366
3	2015	WW	IP 4927	Inbred		26.684	85.108	3.23963	0.29929	25.654
3	2015	WW	IP 16082	Inbred		24.044	78.098	3.24752	0.25144	19.238
3	2015	WW	IP 11984	Inbred		27.488	84.068	3.25321	0.176496	11.44
3	2015	WW	IP 5253	Inbred		24.108	77.716	3.26673	0.335875	22.848
3	2015	WW	ICMB 89111-P2	Inbred		28.804	93.332	3.2668	0.257916	21.592
3	2015	WW	IP 8181	Inbred		28.316	93.356	3.27246	0.300991	32.146
3	2015	WW	IP 18168	Inbred		27.732	88.316	3.27282	0.26278	20.528
3	2015	WW	IP 12298	Inbred		25.468	83.284	3.27464	0.185731	17.3
3	2015	WW	IP 16289	Inbred		12.56	38.56	3.28306	0.237996	11.17
3	2015	WW	IP 6098	Inbred		23.246	75.598	3.30014	0.180744	9.648
3	2015	WW	IP 12138	Inbred		26.568	88.482	3.30467	0.324041	25.802
3	2015	WW	IP 7967	Inbred		28.374	95.266	3.313	0.303437	30.312
3	2015	WW	IP 10964	Inbred		33.184	110.134	3.32255	0.243334	18.892
3	2015	WW	IP 8426	Inbred		27.534	89.886	3.32728	0.177305	5.574
3	2015	WW	IP 15320	Inbred		21.84	73.124	3.34131	0.218469	14.462
3	2015	WW	IP 12768	Inbred		20.596	66.932	3.39129	0.0899952	7.642
3	2015	WW	IP 12925	Inbred		18.288	61.044	3.39702	0.21505	13.366
3	2015	WW	IP 17150	Inbred		26.894	91.25	3.40134	0.171313	14.222
3	2015	WW	IP 5272	Inbred		25.19	82.69	3.40489	0.154311	8.248
3	2015	WW	IP 4965	Inbred		29.76	102.376	3.42967	0.0401305	3.214
3	2015	WW	IP 5560	Inbred		29.264	100.812	3.43445	0.100128	6.11
3	2015	WW	IP 6882	Inbred		23.446	70.1	3.44135	0.246283	20.648
3	2015	WW	LGD 1-B-10	Inbred		9.43	32.512	3.46123	0.0352259	3.022
3	2015	WW	PRLT 2/89-33	Inbred		16.532	56.698	3.4685	0.27872	25.418
3	2015	WW	IP 8275	Inbred		18.866	60.13	3.48423	0.217634	16.114
3	2015	WW	IP 10379	Inbred		23.04	79.166	3.50129	0.307071	24.348
3	2015	WW	Okashana 1 (ICMV 88908)	Inbred		17.128	59.704	3.5237	0.269903	24.15
3	2015	WW	IP 15070	Inbred		25.7	86.11	3.524	0.0732559	6.998
3	2015	WW	IP 17099	Inbred		26.526	88.974	3.56684	0.112467	11.156
3	2015	WW	IP 22494	Inbred		25.266	85.266	3.6187	0.304069	26.84
3	2015	WW	IP 13363	Inbred		6.552	23.426	3.64483	0.114035	5.552
3	2015	WW	IP 15917	Inbred		20.508	73.534	3.66372	0.205589	14.898
3	2015	WW	IP 14624	Inbred		33.5125	128.787	3.69925	0.0924898	6.614
3	2015	WW	IP 9651	Inbred		27.564	107.22	3.83056	0.0645532	2.54667
3	2015	WW	IP 10820	Inbred		22.77	79.998	3.84615	0.150231	13.458
3	2015	WW	IP 4020	Inbred		23.088	70.91	3.93369	0.326554	30.378
3	2015	WW	IP 8344	Inbred		19.406	55.772	4.01031	0.0731278	4.956
3	2015	WW	IP 8182	Inbred		24.574	90.062	4.46871	0.139356	12.014

## Sheet: weather
supplementary : weather condition
m/dd/yyyy)	Max Temp(inoC)	Min Temp(inoC)	Rel Humidity1 at 07:17 (in%)	Rel Humidity2 at 14:17 (in%)	Wind Velocity (in Kmph)	Solar Radiation (in mj/ m2)	Bright Sunshine(in Hrs)			das	VPD
2/16/2012	34	16.8	82	23	6.9	19.4	10.3	47	SOWING	0	4.1496
2/17/2012	34.1	19.3	91	28	6	17.9	8.9	48		1	3.90424
2/18/2012	31.8	18.8	82	44	10.2	19	9.4	49		2	2.63367
2/19/2012	31.8	15.6	90	34	7.6	19.7	10.2	50		3	3.10397
2/20/2012	34	15.5	82	33	3.4	19	10.3	51		4	3.61069
2/21/2012	33.8	14.3	86	31	3.9	19.3	10	52		5	3.67272
2/22/2012	35.2	14.5	70	23	3.9	20.9	10.6	53		6	4.46957
2/23/2012	34.6	15.4	88	29	6.5	19.7	10.2	54		7	3.97103
2/24/2012	35.5	16.5	62	27	4.3	18.3	8.8	55		8	4.31681
2/25/2012	35	15.6	77	27	5.1	18.1	8.9	56		9	4.18525
2/26/2012	34.8	14.5	55	28	7.2	19.3	9.9	57		10	4.07713
2/27/2012	35.5	14.4	68	28	5.7	19.4	9.9	58		11	4.25767
2/28/2012	35.8	17.5	53	26	5.7	18.5	9.4	59		12	4.45796
2/29/2012	36.3	15.4	58	21	7	19.9	9.9	60		13	4.90877
2012-01-03	34.5	13.8	77	25	4.5	20.7	10	61		14	4.16887
2012-02-03	36.8	12.2	66	11	4.7	21.4	10.3	62		15	5.70397
2012-03-03	37.8	15	54	8	5.5	22.7	10.5	63		16	6.27275
2012-04-03	33.8	14.7	65	19	4.8	21.9	10.4	64		17	4.31146
2012-05-03	35.3	13.9	64	15	3.8	21.4	10.2	65		18	4.96457
2012-06-03	36.3	18.9	77	15	4.2	19.7	9.7	66		19	5.28159
2012-07-03	36.1	17.3	51	21	5.6	19.6	9.6	67		20	4.84838
2012-08-03	35	17.2	52	16	5.7	21.4	10.1	68		21	4.8159
2012-09-03	34.3	14.2	58	18	6.9	21.6	9.9	69		22	4.50188
2012-10-03	33.2	13.5	67	20	5.1	21.9	9.3	70		23	4.10298
2012-11-03	34.9	18.5	71	21	4.4	20.8	9.3	71		24	4.50129
2012-12-03	34.4	22.7	56	29	14.4	19.4	8.5	72		25	3.92217
3/13/2012	35.4	22	85	26	12.3	21	9.2	73		26	4.34894
3/14/2012	35.2	20.2	94	34	5	20.4	8.7	74		27	3.83106
3/15/2012	35	15.7	69	27	4.3	20.3	8.6	75		28	4.18525
3/16/2012	35.8	16.7	81	24	4.7	21.2	9.1	76		29	4.57845
3/17/2012	36.6	17.8	80	24	4.4	20.6	9	77		30	4.81088
3/18/2012	38	20.5	77	25	5	20.5	9.1	78		31	5.17736
3/19/2012	37.2	17.6	70	25	4.8	20.2	8.7	79		32	4.92722
3/20/2012	38	16.8	55	21	4.5	21.4	9	80		33	5.45348
3/21/2012	38.8	17.7	59	24	5	21.7	9	81		34	5.51273
3/22/2012	39.3	19.2	79	21	5.1	21.2	10	82		35	5.91046
3/23/2012	38	17.7	63	23	4.6	20.2	9.6	83		36	5.31542
3/24/2012	38.6	15.5	60	17	4.6	21.4	9.3	84		37	5.94641
3/25/2012	37.8	16.7	66	28	5.1	20.9	9.8	85		38	4.90911
3/26/2012	37.6	17.4	67	14	5.6	20.4	9.4	86		39	5.79151
3/27/2012	36.8	17.2	75	23	6.7	20	9.1	87		40	4.9349
3/28/2012	37	20	66	26	7.9	19.7	9.2	88		41	4.80171
3/29/2012	37.4	19.5	73	30	7.5	19.8	9.2	89		42	4.65602
3/30/2012	38.5	22.5	72	32	5.3	19.5	9.4	90		43	4.84169
3/31/2012	38.7	22.4	65	30	8.6	17.7	7.5	91		44	5.04618
2012-01-04	36.5	21.5	72	35	8.9	20.4	9.3	92		45	4.08918
2012-02-04	36.2	21.2	72	35	9.7	20.6	8.8	93		46	4.01394
2012-03-04	37.6	21.4	72	14	8.9	20.7	9.1	94		47	5.79151
2012-04-04	37.6	21	59	22	4.5	19	7.9	95		48	5.25277
2012-05-04	39.1	21.6	58	18	8.1	17.5	6.9	96		49	6.05943
2012-06-04	38.4	21.3	59	19	5.5	20.7	8.1	97		50	5.73172
2012-07-04	37.7	22.8	71	24	7.2	20.3	8.5	98		51	5.14986
2012-08-04	37.5	20	68	46	7.5	18.1	8.6	99		52	3.61409
2012-09-04	38.2	23	87	23	7.9	19.9	8.1	100		53	5.38163
2012-10-04	38.2	24.2	87	27	8.7	17.5	7.2	101		54	5.10207
2012-11-04	37.5	21.5	80	31	5.8	16.7	6.6	102		55	4.61801
2012-12-04	37	21.8	67	31	11.3	16.1	6.8	103		56	4.47727
4/13/2012	37.4	19.2	68	26	11.4	19.1	6.4	104		57	4.92208
4/14/2012	36	21.4	79	38	5.1	22.6	9.7	105		58	3.78158
4/15/2012	36.1	21.8	66	33	8.4	16.2	8	106		59	4.11192
4/16/2012	36.4	24.4	67	31	5.1	22.4	9.7	107		60	4.31403
4/17/2012	37.2	23.2	69	27	6.4	17.3	7	108		61	4.79583
4/18/2012	38.3	23.7	68	28	4.2	17.6	5.5	109		62	5.06342
4/19/2012	39	24.8	60	25	9	16.7	7	110		63	5.50796
4/20/2012	37.8	24.2	54	25	6.6	21	8.7	111		64	5.11366
4/21/2012	39.4	24.6	63	26	6.2	20	9.6	112		65	5.57076
4/22/2012	38.6	23.2	54	26	6.1	21.3	8.1	113		66	5.30161
4/23/2012	38.7	22.5	84	28	10.3	18.2	8.2	114		67	5.19036
4/24/2012	34.4	20.7	73	44	5.8	11.2	3	115		68	3.09355
4/25/2012	37.7	23.4	50	35	8.6	22.6	10.5	116		69	4.40449
4/26/2012	37.6	24.8	62	27	7.5	20.7	9.7	117		70	4.91605
4/27/2012	34.8	25.4	84	39	6.5	13.1	1.8	118		71	3.45423
4/28/2012	36.2	25.6	69	39	7	15.9	5.6	119		72	3.76693
4/29/2012	37.2	26.5	64	30	7.4	20.3	6.6	120		73	4.59874
4/30/2012	39.4	24.7	74	21	9.6	22.8	10.2	121		74	5.94716
2012-01-05	38	25.3	65	28	6	17.9	7.4	122		75	4.97026
2012-02-05	39.8	24	73	19	5.9	22	9.5	123		76	6.25059
2012-03-05	40.2	23	43	15	6.6	23.8	10.5	124		77	6.72369
2012-04-05	40	25.2	35	17	6.7	23.3	10.5	125		78	6.48471
2012-05-05	40	26.8	39	16	11	22.9	10	126		79	6.56284
2012-06-05	38.6	24.4	49	19	11.8	23.1	10.3	127		80	5.80312
2012-07-05	39.2	25.2	43	21	9.8	22.9	10.4	128		81	5.87399
2012-08-05	38.8	24.7	55	25	9	22.5	10.2	129	LAST WEIGHT=HARVEST	82	5.44019
2013-02-14	30.5	16	64	37	7	18.3	9.8	SOWING		0	2.7338
2013-02-15	32	19.5	60	22	10.8	19.8	10.6			1	3.71402
2013-02-16	32.5	20.3	93	38	10.6	17	9.4			2	3.04497
2013-02-17	30.5	18	75	48	8.3	11.3	4.1			3	2.25647
2013-02-18	28.7	11	88	31	6.2	20.7	10.6			4	2.67846
2013-02-19	29.2	12.2	85	23	3.8	20.8	10.7			5	3.08296
2013-02-20	31.3	11.7	85	28	4.6	19.8	10.5			6	3.28295
2013-02-21	31.5	17	94	33	5.4	19.1	9.7			7	3.09302
2013-02-22	31	17	94	38	6.1	18.1	8.9			8	2.77497
2013-02-23	31.7	16.6	90	41	7	18.5	9.3			9	2.75764
2013-02-24	33.7	16.7	90	36	5.8	19.8	9.2			10	3.38556
2013-02-25	33.2	16.3	86	28	4.4	17.9	8.2			11	3.69268
2013-02-26	32.8	15.5	90	27	4.6	19.3	9.7			12	3.6524
2013-02-27	32.8	15.4	76	24	4.9	19.7	9.8			13	3.8025
2013-02-28	34.3	15.4	75	22	5.2	19.4	9.4			14	4.28228
2013-03-01	34.5	15	76	21	4.5	20.2	10			15	4.39121
2013-03-02	33.8	14.6	72	25	3.9	20.2	10.3			16	3.99209
2013-03-03	33.5	11.5	74	21	3.9	21.4	10.8			17	4.12763
2013-03-04	34.2	11.4	72	14	4.5	22.4	10.9			18	4.69235
2013-03-05	34.6	14	84	16	4.8	21.6	10.6			19	4.69812
2013-03-06	32.8	15	88	22	8.4	19.7	9.4			20	3.90257
2013-03-07	33.5	16.4	85	23	6.6	20.8	10.5			21	4.02314
2013-03-08	33.8	17.3	91	28	5.9	19.3	9.7			22	3.8324
2013-03-09	34.7	17.2	84	27	4.3	18.4	8.7			23	4.10824
2013-03-10	35.2	18.4	69	25	5.4	19.3	10.3			24	4.35348
2013-03-11	35.6	20.9	67	30	7.6	17.7	8.6			25	4.16511
2013-03-12	36.2	21.9	65	27	8.5	19	7.1			26	4.50796
2013-03-13	35.6	20.8	59	29	8.8	17.6	5.7			27	4.22461
2013-03-14	36.5	20.5	54	24	10.3	20.2	8.8			28	4.78119
2013-03-15	35.2	22.7	56	27	10.5	17.6	4.4			29	4.23738
2013-03-16	34.9	16	75	30	9	20.6	6.8			30	3.98849
2013-03-17	33.6	14.4	79	42	10.4	23.8	9.9			31	3.04923
2013-03-18	34.8	17.2	72	31	6.1	23.7	10			32	3.90725
2013-03-19	34.9	19	82	37	6.7	20	7.9			33	3.58964
2013-03-20	34.9	21.6	67	26	9	19	5.4			34	4.2164
2013-03-21	36.2	20	75	25	6.2	20.9	6.5			35	4.63147
2013-03-22	37.4	20.7	73	25	5.6	21	9.1			36	4.9886
2013-03-23	37.5	22.2	61	22	9.1	20.5	8.6			37	5.22035
2013-03-24	37.2	21.5	65	25	12.5	21.3	7.8			38	4.92722
2013-03-25	36.7	20.6	83	29	6	21.3	7.9			39	4.52228
2013-03-26	37.8	22	63	27	6.3	23.2	9.5			40	4.97729
2013-03-27	38.3	24.9	63	29	7.4	21.8	8.9			41	4.9931
2013-03-28	38.6	24.1	70	30	9.7	22.7	9.4			42	5.01504
2013-03-29	38	21.5	64	37	10.1	23.1	9.7			43	4.34898
2013-03-30	37.6	22.6	69	36	6.8	23.1	9.7			44	4.30996
2013-03-31	37.4	22.5	80	38	5.5	23.1	9.4			45	4.12391
2013-04-01	37.8	23.9	78	39	5.9	19.3	9.7			46	4.15911
2013-04-02	38.6	23.7	80	45	9.7	21.4	8.7			47	3.94039
2013-04-03	34.4	18.3	86	88	11.6	12.2	3.1			48	0.662903
2013-04-04	34.8	22.3	87	48	5	24.3	9.9			49	2.94459
2013-04-05	35.8	20.9	82	43	4.4	25.1	10.5			50	3.43383
2013-04-06	37.3	20.5	81	34	4.7	25.6	10.8			51	4.36287
2013-04-07	38	21.3	74	28	4.6	24.1	10.1			52	4.97026
2013-04-08	39.2	24	84	26	5	22.9	9.7			53	5.50222
2013-04-09	38.2	24	84	36	6.8	21.4	9.1			54	4.47305
2013-04-10	38	24.9	89	35	8.3	21.3	8.8			55	4.48704
2013-04-11	38.4	21.6	66	24	7.8	22.4	9.5			56	5.37791
2013-04-12	38.6	20.9	74	19	6.9	23.2	10			57	5.80312
2013-04-13	38	22.9	64	24	7.6	23	8.8			58	5.24639
2013-04-14	38.6	24.3	83	22	8.8	22.8	9.8			59	5.58819
2013-04-15	35.8	23.8	78	40	10.5	23.8	9.6			60	3.61456
2013-04-16	38.4	20.3	71	37	6.6	22.6	10.4			61	4.458
2013-04-17	38.5	20.6	52	39	7.6	25.9	11			62	4.34328
2013-04-18	39.8	21.6	44	16	8	25.6	11.1			63	6.48209
2013-04-19	39	22	52	20	8.6	25.3	11			64	5.87516
2013-04-20	38.4	21.6	47	19	9.8	24.2	10.4			65	5.73172
2013-04-21	36.2	21.3	85	24	10.6	21.4	9.9			66	4.69322
2013-04-22	33.7	23.1	85	35	7.8	18.9	7.8			67	3.43846
2013-04-23	36.2	23.2	81	32	10.6	21.5	9			68	4.1992
2013-04-24	36.7	23.6	90	35	9.2	19.2	7.5			69	4.14012
2013-04-25	36.2	23.2	81	36	7.4	19.2	7.1			70	3.95219
2013-04-26	35.8	21.2	73	48	8.5	15	6.2			71	3.13262
2013-04-27	36.3	23.4	74	29	5.6	22.6	7.2			72	4.41168
2013-04-28	38.2	23.4	58	35	5	23.3	10.1			73	4.54294
2013-04-29	39.8	25	53	25	5	22.3	9.2			74	5.78758
2013-04-30	39.6	25.1	64	25	6.9	20.3	8.7			75	5.71637
2013-05-01	39.9	24	60	24	7.5	24	10.4			76	5.90116
2013-05-02	40.4	24.6	51	21	7.5	23.5	10.6			77	6.32692
2013-05-03	41.2	26.1	54	24	8	22.9	8.6			78	6.39566
2013-05-04	40.5	23.1	38	32	6.9	24.9	11.3			79	5.47977
2013-05-05	40.6	26.1	75	17	8.6	25.5	11.1			80	6.73008
2013-05-06	40.3	25.8	72	26	11.9	22.6	9.2	LAST WEIGHT/HARVEST		81	5.88991
2015-02-18
2015-02-19
2015-02-20
2015-02-21
2015-02-22
2015-02-23
2015-02-24
2015-02-25
2015-02-26
2015-02-27
2015-02-28
2015-03-01
2015-03-02
2015-03-03
2015-03-04
2015-03-05
2015-03-06
2015-03-07
2015-03-08
2015-03-09
2015-03-10
2015-03-11
2015-03-12
2015-03-13
2015-03-14
2015-03-15
2015-03-16
2015-03-17
2015-03-18
2015-03-19
2015-03-20
2015-03-21
2015-03-22
2015-03-23
2015-03-24
2015-03-25
2015-03-26
2015-03-27
2015-03-28
2015-03-29
2015-03-30
2015-03-31
2015-04-01
2015-04-02
2015-04-03
2015-04-04
2015-04-05
2015-04-06
2015-04-07
2015-04-08
2015-04-09
2015-04-10
2015-04-11
2015-04-12
2015-04-13
2015-04-14
2015-04-15
2015-04-16
2015-04-17
2015-04-18
2015-04-19
2015-04-20
2015-04-21
2015-04-22
2015-04-23
2015-04-24
2015-04-25
2015-04-26
2015-04-27
2015-04-28
2015-04-29
2015-04-30
2015-05-01
2015-05-02
2015-05-03
2015-05-04
2015-05-05
2015-05-06
2015-05-07
2015-05-08
2015-05-09
2015-05-10
2015-05-11
2015-05-12
2015-05-13
2015-05-14
2015-05-15
2015-05-16
2015-05-17
2015-05-18
2015-05-19
2015-05-20
2015-05-21
2015-05-22
2015-05-23
